# Supplementary material for: AOP Report: Uncoupling of Oxidative Phosphorylation Leading to Growth Inhibition via Decreased Cell Proliferation
Source: Environ Toxicol Chem. Author manuscript; Available in PMC 2023 Nov 2. (PMC10620627; doi:10.1002/etc.5197)
Supplement: SI1 [file NIHMS1748635-supplement-SI1.xlsx]

## Sheet: Title page
The adverse outcome pathway for uncoupling of oxidative phosphorylation leading to growth inhibition via decreased cell proliferation You Song (a,*) and Daniel L. Villeneuve (b) (a) Norwegian Institute for Water Research (NIVA), Gaustadalléen 21, NO-0349 Oslo, Norway (b) U.S. Environmental Protection Agency, Great Lakes Toxicology and Ecology Division, Duluth, Minnesota 55804, USA *Address corres…
List of tables
Table S1. Concordance table for assessing empirical support.
Table S2. A list of potential uncouplers identified by the Tox21 quantitative high-throughput screening.

## Sheet: Table S1
Table S1. Concordance table for assessing empirical support.
Species group	Species	Biosystem	Uncoupler	Test conc.	Time point	MIE-LOEC (% effect)	KE1-LOEC (% effect)	KE2-LOEC (% effect)	AO-LOEC (% effect)	Type of concordance	Ref
Fish	Danio rerio	Embryo	Triclosan	15, 30 µM	1h	15 µM	30 µM			Dose	Shim J, Weatherly LM, Luc RH, Dorman MT, Neilson A, Ng R, Kim CH, Millard PJ, Gosse JA. 2016. Triclosan is a mitochondrial uncoupler in live zebrafish. J Appl Toxicol 36:1662-1667. DOI: 10.1002/jat.3311.
Fish	Danio rerio	Embryo	2,4-DNP	0.5 µM	21h	0.5 µM	Not significant	Not significant	0.5 µM (≈12%)	Temporal	Bestman, J.E., Stackley, K.D., Rahn, J.J., Williamson, T.J., Chan, S.S., 2015. The cellular and molecular progression of mitochondrial dysfunction induced by 2,4-dinitrophenol in developing zebrafish embryos. Differentiation 89, 51-69.
Fish	Danio rerio	Embryo	2,4-DNP	0.5 µM	45h	0.5 µM	0.5 µM (≈15%)	0.5 µM	0.5 µM (≈10%)	Temporal	Bestman, J.E., Stackley, K.D., Rahn, J.J., Williamson, T.J., Chan, S.S., 2015. The cellular and molecular progression of mitochondrial dysfunction induced by 2,4-dinitrophenol in developing zebrafish embryos. Differentiation 89, 51-69.
Fish	Danio rerio	Embryo	2,4-DNP	0.5 µM	69h	0.5 µM	0.5 µM (≈50%)	0.5 µM	0.5 µM (≈13%)	Temporal	Bestman, J.E., Stackley, K.D., Rahn, J.J., Williamson, T.J., Chan, S.S., 2015. The cellular and molecular progression of mitochondrial dysfunction induced by 2,4-dinitrophenol in developing zebrafish embryos. Differentiation 89, 51-69.
Fish	Danio rerio	Embryo	2,4-DNP	0.5 µM	93h		0.5 µM (≈57%)			Temporal	Bestman, J.E., Stackley, K.D., Rahn, J.J., Williamson, T.J., Chan, S.S., 2015. The cellular and molecular progression of mitochondrial dysfunction induced by 2,4-dinitrophenol in developing zebrafish embryos. Differentiation 89, 51-69.
Human	Homo sapiens	Colon cancer cells (SW480)	Flavanoid morin	150, 200, 250 µM	24h	150 µM (≈25%)		150 µM (≈10%)		Incidence & temporal	Sithara T, Arun KB, Syama HP, Reshmitha TR, Nisha P. 2017. Morin Inhibits Proliferation of SW480 Colorectal Cancer Cells by Inducing Apoptosis Mediated by Reactive Oxygen Species Formation and Uncoupling of Warburg Effect. Frontiers in Pharmacology 8. DOI: 10.3389/fphar.2017.00640.
Human	Homo sapiens	Colon cancer cells (SW480)	Flavanoid morin	150, 200, 250 µM	48h	150 µM (≈60%)	150 µM (≈35%)	150 µM (≈35%)		Incidence & temporal	Sithara T, Arun KB, Syama HP, Reshmitha TR, Nisha P. 2017. Morin Inhibits Proliferation of SW480 Colorectal Cancer Cells by Inducing Apoptosis Mediated by Reactive Oxygen Species Formation and Uncoupling of Warburg Effect. Frontiers in Pharmacology 8. DOI: 10.3389/fphar.2017.00640.
Rodent	Rattus norvegicus	Basophilic leukemia mast cells (RBL-2H3)	Triclosan	5, 10 µM	1h	10 µM (≈50%)	10 µM (≈40%)			Incidence	Weatherly LM, Shim J, Hashmi HN, Kennedy RH, Hess ST, Gosse JA. 2016. Antimicrobial agent triclosan is a proton ionophore uncoupler of mitochondria in living rat and human mast cells and in primary human keratinocytes. Journal of Applied Toxicology 36:777-789. DOI: https://doi.org/10.1002/jat.3209.
Rodent	Rattus norvegicus	Basophilic leukemia mast cells (RBL-2H3)	CCCP	100nM-100µM	1h	1 µM (≈40%)	≈1.6 µM (≈40%)			Dose	Weatherly LM, Shim J, Hashmi HN, Kennedy RH, Hess ST, Gosse JA. 2016. Antimicrobial agent triclosan is a proton ionophore uncoupler of mitochondria in living rat and human mast cells and in primary human keratinocytes. Journal of Applied Toxicology 36:777-789. DOI: https://doi.org/10.1002/jat.3209.
Rodent	Rattus norvegicus	Basophilic leukemia mast cells (RBL-2H3)	Triclosan	1nM-30µM	1h	10 µM	30 µM			Dose	Weatherly LM, Nelson AJ, Shim J, Riitano AM, Gerson ED, Hart AJ, de Juan-Sanz J, Ryan TA, Sher R, Hess ST, Gosse JA. 2018. Antimicrobial agent triclosan disrupts mitochondrial structure, revealed by super-resolution microscopy, and inhibits mast cell signaling via calcium modulation. Toxicol Appl Pharmacol 349:39-54. DOI: 10.1016/j.taap.2018.04.005.
Human	Homo sapiens	Leukemic cell line HL-60	CCCP	5 µM	2h	5 µM (71%)	5 µM (64%)			Incidence	Sweet S, Singh G. 1999. Changes in mitochondrial mass, membrane potential, and cellular adenosine triphosphate content during the cell cycle of human leukemic (HL-60) cells. Journal of Cellular Physiology 180:91-96. DOI: https://doi.org/10.1002/(SICI)1097-4652(199907)180:1<91::AID-JCP10>3.0.CO;2-6.
Human	Homo sapiens	RD cell-line	FCCP	0.1-64 µM	1h	≈2 µM	20 µM			Dose	Kuruvilla, S., Qualls, C.W., Jr., Tyler, R.D., Witherspoon, S.M., Benavides, G.R., Yoon, L.W., Dold, K., Brown, R.H., Sangiah, S., Morgan, K.T., 2003. Effects of minimally toxic levels of carbonyl cyanide P-(trifluoromethoxy) phenylhydrazone (FCCP), elucidated through differential gene expression with biochemical and morphological correlations. Toxicological Sciences 73, 348-361.
Human	Homo sapiens	RD cell-line	FCCP	20 µM	2h		20 µM (≈20%)	Not significant		Incidence	Kuruvilla, S., Qualls, C.W., Jr., Tyler, R.D., Witherspoon, S.M., Benavides, G.R., Yoon, L.W., Dold, K., Brown, R.H., Sangiah, S., Morgan, K.T., 2003. Effects of minimally toxic levels of carbonyl cyanide P-(trifluoromethoxy) phenylhydrazone (FCCP), elucidated through differential gene expression with biochemical and morphological correlations. Toxicological Sciences 73, 348-361.
Human	Homo sapiens	HeLa cells	CCCP	50 µM	1h	50 µM (≈77%)	50 µM (≈25%)	Not significant		Incidence & dose	Koczor CA, Shokolenko IN, Boyd AK, Balk SP, Wilson GL, Ledoux SP. 2009. Mitochondrial DNA damage initiates a cell cycle arrest by a Chk2-associated mechanism in mammalian cells. J Biol Chem 284:36191-36201. DOI: 10.1074/jbc.M109.036020.
Rodent	Mus musculus	Embryo	Emodin	25, 50, 75 µM	24h			25 µM (≈24%)	25 µM (≈21%)	Incidence	Chang M-H, Huang F-J, Chan W-H. 2012. Emodin induces embryonic toxicity in mouse blastocysts through apoptosis. Toxicology 299:25-32. DOI: https://doi.org/10.1016/j.tox.2012.05.006.
Rodent	Mus musculus	Embryo	Emodin	5, 10, 20 µM	24h			25 µM (≈25%)	Not significant	Dose & incidence	Chang MH, Chang SC, Chan WH. 2012. Injurious effects of emodin on maturation of mouse oocytes, fertilization and fetal development via apoptosis. Int J Mol Sci 13:13911-13925. DOI: 10.3390/ijms131113911.
Human	Homo sapiens	Leukemic cell line HL-60	Valinomycin	5 µM	2h	4.5 µM (52%)	4.5 µM (52%)			Incidence?	Sweet S, Singh G. 1999. Changes in mitochondrial mass, membrane potential, and cellular adenosine triphosphate content during the cell cycle of human leukemic (HL-60) cells. Journal of Cellular Physiology 180:91-96. DOI: https://doi.org/10.1002/(SICI)1097-4652(199907)180:1<91::AID-JCP10>3.0.CO;2-6.
Human	Homo sapiens	Human diploid fibroblasts (HDF)	FCCP	3 µM	12d	3 µM	3 µM			Incidence?	Stöckl P, Zankl C, Hütter E, Unterluggauer H, Laun P, Heeren G, Bogengruber E, Herndler-Brandstetter D, Breitenbach M, Jansen-Dürr P. 2007. Partial uncoupling of oxidative phosphorylation induces premature senescence in human fibroblasts and yeast mother cells. Free Radical Biology and Medicine 43:947-958. DOI: https://doi.org/10.1016/j.freeradbiomed.2007.06.005.
Rodent	Mus musculus	HSF1 cell-line	CCCP	2 µM	4d		2 µM (≈25%)	2 µM (≈60%)		Inconsistent	Mandal S, Lindgren AG, Srivastava AS, Clark AT, Banerjee U. 2011. Mitochondrial function controls proliferation and early differentiation potential of embryonic stem cells. Stem Cells 29:486-495. DOI: 10.1002/stem.590.
Rodent	Mus musculus	mESC V6.5 cell-line	CCCP	2 µM	4d		2 µM (≈30%)	2 µM (≈55%)		Inconsistent	Mandal S, Lindgren AG, Srivastava AS, Clark AT, Banerjee U. 2011. Mitochondrial function controls proliferation and early differentiation potential of embryonic stem cells. Stem Cells 29:486-495. DOI: 10.1002/stem.590.
Human	Homo sapiens	RD cell-line	FCCP	20 µM	10h		20 µM (increase)	Not significant		Contradictory	Kuruvilla, S., Qualls, C.W., Jr., Tyler, R.D., Witherspoon, S.M., Benavides, G.R., Yoon, L.W., Dold, K., Brown, R.H., Sangiah, S., Morgan, K.T., 2003. Effects of minimally toxic levels of carbonyl cyanide P-(trifluoromethoxy) phenylhydrazone (FCCP), elucidated through differential gene expression with biochemical and morphological correlations. Toxicological Sciences 73, 348-361.
Human	Homo sapiens	RD cell-line	FCCP	20 µM	24h		20 µM (increase)	20 µM		Contradictory	Kuruvilla, S., Qualls, C.W., Jr., Tyler, R.D., Witherspoon, S.M., Benavides, G.R., Yoon, L.W., Dold, K., Brown, R.H., Sangiah, S., Morgan, K.T., 2003. Effects of minimally toxic levels of carbonyl cyanide P-(trifluoromethoxy) phenylhydrazone (FCCP), elucidated through differential gene expression with biochemical and morphological correlations. Toxicological Sciences 73, 348-361.
Human	Homo sapiens	Leukemic cell line HL-60	FCCP	5 µM	2h	5 µM (65%)	5 µM (68%)			Inconsistent	Sweet S, Singh G. 1999. Changes in mitochondrial mass, membrane potential, and cellular adenosine triphosphate content during the cell cycle of human leukemic (HL-60) cells. Journal of Cellular Physiology 180:91-96. DOI: https://doi.org/10.1002/(SICI)1097-4652(199907)180:1<91::AID-JCP10>3.0.CO;2-6.
Rodent	Mus musculus	Embryo	FCCP	62.5, 125 nM	48h	62.5 nM (10%)	62.5 nM (30%)			Inconsistent	Zander-Fox DL, Fullston T, McPherson NO, Sandeman L, Kang WX, Good SB, Spillane M, Lane M. 2015. Reduction of Mitochondrial Function by FCCP During Mouse Cleavage Stage Embryo Culture Reduces Birth Weight and Impairs the Metabolic Health of Offspring1. Biology of Reproduction 92. DOI: 10.1095/biolreprod.114.123489.
Nematode	Caenorhabditis elegans	Adult	Arsenite	50, 250, 500 µM	48h	50 µM (≈45%)	50 µM (≈20%)			Incidence	Luz AT, Godebo TR, Bhatt DP, Ilkayeva OR, Maurer LL, Hirschey MD, Meyer JN. 2016. Arsenite Uncouples Mitochondrial Respiration and Induces a Warburg-Like Effect in Caenorhabditis elegans. Toxicol Sci 154:195-195. DOI: 10.1093/toxsci/kfw185.

## Sheet: Table S2
Table S2. A list of potential uncouplers identified by the Tox21 quantitative high-throughput screening (https://ntp.niehs.nih.gov/whatwestudy/tox21/index.html).
SAMPLE_ID	PROTOCOL_NAME	SAMPLE_DATA_TYPE	TOX21_ID	SAMPLE_NAME	CAS	ASSAY_OUTCOME	CHANNEL_OUTCOME	AC50	EFFICACY	PUBCHEM_SID	PURITY	PURITY_RATING	REPRODUCIBILITY	CURVE_RANK	FLAG
NCGC00254229-01	tox21-mitotox-p1	activity	Tox21_300216	SB243213A	200940-23-4	active antagonist	active antagonist	14.4272	-158.849	144210536		A	active_match	-7.66667
NCGC00255233-01	tox21-mitotox-p1	activity	Tox21_302367	Rosiglitazone maleate	155141-29-0	active antagonist	active antagonist	52.1117	-155.453	144212684		A	active_match	-7
NCGC00255214-01	tox21-mitotox-p1	signal	Tox21_301478	2-Chloro-4-phenylphenol	33700	active antagonist	active antagonist	14.2208	-152.434	144211795		A	active_match	-8.33333
NCGC00254356-01	tox21-mitotox-p1	activity	Tox21_300561	3,3',5,5'-Tetrabromobisphenol A	79-94-7	active antagonist	active antagonist	9.90016	-144.675	144210878		A	active_match	-7.66667
NCGC00256161-01	tox21-mitotox-p1	signal	Tox21_301767	2,5-Bis(2-methylbutan-2-yl)benzene-1,4-diol	79-74-3	active antagonist	active antagonist	7.99696	-144.362	144212084		A	active_match	-9
NCGC00255682-01	tox21-mitotox-p1	activity	Tox21_301252	Coumatetralyl	5836-29-3	active antagonist	active antagonist	13.6854	-144.283	144211569		A	active_match	-8.33333
NCGC00255233-01	tox21-mitotox-p1	signal	Tox21_302367	Rosiglitazone maleate	155141-29-0	active antagonist	active antagonist	44.696	-140.014	144212684		A	active_match	-7
NCGC00018122-08	tox21-mitotox-p1	activity	Tox21_110828	Tomelukast	88107-10-2	active antagonist	active antagonist	27.0015	-139.75	144204379		A	active_match	-7
NCGC00254243-01	tox21-mitotox-p1	activity	Tox21_300481	Triclocarban	101-20-2	active antagonist	active antagonist	0.142208	-138.492	144210799		A	active_match	-9
NCGC00255175-01	tox21-mitotox-p1	activity	Tox21_302111	Flufenamic acid	530-78-9	active antagonist	active antagonist	48.5577	-138.36	144212428		A	active_match	-7
NCGC00255214-01	tox21-mitotox-p1	activity	Tox21_301478	2-Chloro-4-phenylphenol	33700	active antagonist	active antagonist	15.3553	-138.352	144211795		A	active_match	-8.33333
NCGC00255426-01	tox21-mitotox-p1	activity	Tox21_302407	Bexarotene	153559-49-0	active antagonist	active antagonist	20.0875	-137.846	144212724		A	active_match	-9
NCGC00013895-01	tox21-mitotox-p1	activity	Tox21_110041	Benzbromarone	3562-84-3	active antagonist	active antagonist	7.21552	-137.67	144203592		A	active_match	-9
NCGC00015610-02	tox21-mitotox-p1	activity	Tox21_110182	Leflunomide	75706-12-6	active antagonist	active antagonist	10.1235	-136.954	144203733		A	active_match	-7
NCGC00260208-01	tox21-mitotox-p1	signal	Tox21_202660	1-Methyl-3-tetradecylimidazolium chloride	171058-21-2	active antagonist	active antagonist	23.1585	-136.121	144209858		A	active_match	-7.66667
NCGC00164015-01	tox21-mitotox-p1	activity	Tox21_112077	1-Phenyl-3-methyl-5-pyrazolone	89-25-8	active antagonist	active antagonist	16.3953	-135.66	144205630		A	active_match	-7
NCGC00255776-01	tox21-mitotox-p1	viability	Tox21_302198	Methyltrioctylammonium chloride	5137-55-3	active antagonist	active antagonist	58.829	-135.047	144212515		D	active_match	-7
NCGC00254528-01	tox21-mitotox-p1	activity	Tox21_300402	4,4',4"-Ethane-1,1,1-triyltriphenol	27955-94-8	active antagonist	active antagonist	43.2771	-134.678	144210720		A	active_match	-7
NCGC00257586-01	tox21-mitotox-p1	activity	Tox21_200032	Coumestrol	479-13-0	active antagonist	active antagonist	58.5907	-133.308	144207230		A	inconclusive	-5.33333	blue (460 nm) auto fluorescent;
NCGC00254130-01	tox21-mitotox-p1	activity	Tox21_300264	PharmaGSID_47337	1061517-62-1	active antagonist	active antagonist	68.0239	-131.569	144210584		A	active_match	-2	possible blue (460 nm) auto fluorescent;
NCGC00094813-01	tox21-mitotox-p1	activity	Tox21_111337	Acriflavine hydrochloride	65589-70-0	active antagonist	active antagonist	0.943918	-131.242	144204890		B	active_match	-9	blue (460 nm) auto fluorescent;
NCGC00255426-01	tox21-mitotox-p1	signal	Tox21_302407	Bexarotene	153559-49-0	active antagonist	active antagonist	18.6034	-131.104	144212724		A	active_match	-8.33333
NCGC00254184-01	tox21-mitotox-p1	activity	Tox21_300198	Bisphenol B	77-40-7	active antagonist	active antagonist	8.63492	-131.025	144210518		A	active_match	-8.33333
NCGC00254177-01	tox21-mitotox-p1	signal	Tox21_300288	17beta-Estradiol	50-28-2	active antagonist	active antagonist	12.6743	-130.372	144210608		A	active_match	-8.33333
NCGC00255032-01	tox21-mitotox-p1	activity	Tox21_301133	Spirodiclofen	148477-71-8	active antagonist	active antagonist	19.3312	-129.971	144211450		C	active_match	-7
NCGC00159494-02	tox21-mitotox-p1	activity	Tox21_111714	Riboflavin	83-88-5	active antagonist	active antagonist	12.3481	-128.414	144205267		ND	active_match	-7	blue (460 nm) auto fluorescent;
NCGC00095101-01	tox21-mitotox-p1	activity	Tox21_111422	Tannic acid	1401-55-4	active antagonist	active antagonist	2.98493	-128.355	144204975		ND	active_match	-9	possible blue (460 nm) auto fluorescent;
NCGC00254129-01	tox21-mitotox-p1	activity	Tox21_300222	PharmaGSID_47315	444610-91-7	active antagonist	active antagonist	25.2886	-128.157	144210542		A	active_match	-9
NCGC00181111-01	tox21-mitotox-p1	activity	Tox21_112725	Tamibarotene	94497-51-5	active antagonist	active antagonist	25.6811	-128.001	144206278		A	inconclusive	-5.33333
NCGC00255340-01	tox21-mitotox-p1	activity	Tox21_301854	Desmedipham	13684-56-5	active antagonist	active antagonist	13.6854	-127.864	144212171		ND	active_match	-8.33333
NCGC00094614-03	tox21-mitotox-p1	activity	Tox21_111305	4-Chloro-3,5-dimethylphenol	88-04-0	active antagonist	active antagonist	21.1317	-127.825	144204858		A	active_match	-7
NCGC00256876-01	tox21-mitotox-p1	activity	Tox21_302560	Naphthalen-2-yl 2-aminobenzoate	63449-68-3	active antagonist	active antagonist	66.0073	-127.54	144212877		A	active_match	-7	possible blue (460 nm) auto fluorescent;
NCGC00258109-01	tox21-mitotox-p1	activity	Tox21_200555	Bisphenol E	66328	active antagonist	active antagonist	27.6353	-127.336	144207753		A	active_match	-7
NCGC00254091-01	tox21-mitotox-p1	activity	Tox21_300255	SSR126768	NOCAS_47379	active antagonist	active antagonist	18.0605	-127.314	144210575		A	inconclusive	-6
NCGC00164572-01	tox21-mitotox-p1	activity	Tox21_112200	Rimonabant	168273-06-1	active antagonist	active antagonist	25.6016	-127.242	144205753		A	active_match	-7
NCGC00016354-03	tox21-mitotox-p1	activity	Tox21_110393	Butylparaben	94-26-8	active antagonist	active antagonist	23.7101	-126.603	144203944		A	active_match	-7	possible blue (460 nm) auto fluorescent;
NCGC00095321-04	tox21-mitotox-p1	activity	Tox21_111505	Curcumin	458-37-7	active antagonist	active antagonist	2.40651	-126.162	144205058		A	active_match	-9	blue (460 nm) auto fluorescent;
NCGC00254559-01	tox21-mitotox-p1	activity	Tox21_300651	Thidiazuron	51707-55-2	active antagonist	active antagonist	3.43413	-125.639	144210968		A	active_match	-9
NCGC00260104-01	tox21-mitotox-p1	signal	Tox21_202555	1-Hexadecanaminium, N,N,N-trimethyl-, chloride	112-02-7	active antagonist	active antagonist	15.9861	-125.638	144209753		A	active_match	-7
NCGC00015747-03	tox21-mitotox-p1	signal	Tox21_110211	Nicardipine	55985-32-5	active antagonist	active antagonist	22.8175	-125.455	144203762		A	active_match	-7
NCGC00167449-01	tox21-mitotox-p1	activity	Tox21_112453	Desogestrel	54024-22-5	active antagonist	active antagonist	22.2871	-125.294	144206006		A	active_match	-7
NCGC00090782-03	tox21-mitotox-p1	signal	Tox21_111021	Nelfinavir mesylate	159989-65-8	active antagonist	active antagonist	11.8832	-124.922	144204572		A	active_match	-7.66667
NCGC00257535-01	tox21-mitotox-p1	activity	Tox21_301301	Salicylanilide	87-17-2	active antagonist	active antagonist	3.71186	-124.849	144211618		A	active_match	-9
NCGC00257244-01	tox21-mitotox-p1	activity	Tox21_303471	4-(Hexyloxy)phenol	18979-55-0	active antagonist	active antagonist	13.6854	-124.691	144213781		A	active_match	-9
NCGC00018200-07	tox21-mitotox-p1	activity	Tox21_110838	Phenolphthalein	28376	active antagonist	active antagonist	23.7101	-124.548	144204389		A	active_match	-7
NCGC00255218-01	tox21-mitotox-p1	activity	Tox21_302202	Candesartan cilexetil	145040-37-5	active antagonist	active antagonist	15.9427	-124.422	144212519		ND	active_match	-9
NCGC00260447-01	tox21-mitotox-p1	activity	Tox21_202901	2-Hydroxyanthraquinone	605-32-3	active antagonist	active antagonist	3.31156	-124.357	144210099		A	active_match	-9
NCGC00256316-01	tox21-mitotox-p1	activity	Tox21_302756	Meloxicam	71125-38-7	active antagonist	active antagonist	20.0875	-124.256	144213073		A	active_match	-7
NCGC00258562-01	tox21-mitotox-p1	activity	Tox21_201009	4-Benzylphenol	101-53-1	active antagonist	active antagonist	15.9407	-124.01	144208207		A	active_match	-8.33333
NCGC00168261-01	tox21-mitotox-p1	activity	Tox21_113486	Cannabinol	521-35-7	active antagonist	active antagonist	1.67855	-123.981	144207035		A	active_match	-9
NCGC00093976-03	tox21-mitotox-p1	activity	Tox21_111236	Idarubicin hydrochloride	57852-57-0	active antagonist	active antagonist	6.83304	-123.979	144204787		A	inconclusive	-6.33333
NCGC00168257-01	tox21-mitotox-p1	activity	Tox21_112616	1-trans-delta-9-Tetrahydrocannabinol	26514	active antagonist	active antagonist	4.98946	-123.911	144206169		A	active_match	-9
NCGC00260494-01	tox21-mitotox-p1	signal	Tox21_202948	Lapachol	84-79-7	active antagonist	active antagonist	25.1344	-123.62	144210146		A	active_match	-7.66667
NCGC00256366-01	tox21-mitotox-p1	activity	Tox21_302924	N-Cyclohexyl-2-benzothiazolesulfenamide	95-33-0	active antagonist	active antagonist	54.4827	-123.297	144213241		A	active_match	-7
NCGC00254078-01	tox21-mitotox-p1	activity	Tox21_300189	2,4,6-Trichlorophenol	32296	active antagonist	active antagonist	56.6142	-123.018	144210509		A	active_match	-7
NCGC00254177-01	tox21-mitotox-p1	activity	Tox21_300288	17beta-Estradiol	50-28-2	active antagonist	active antagonist	13.6854	-122.894	144210608		A	active_match	-7.66667
NCGC00164572-01	tox21-mitotox-p1	signal	Tox21_112200	Rimonabant	168273-06-1	active antagonist	active antagonist	25.6016	-122.843	144205753		A	active_match	-7
NCGC00090952-07	tox21-mitotox-p1	activity	Tox21_400088	Bisphenol A	29348	active antagonist	active antagonist	14.1778	-122.839	144214049		A	active_match	-7.66667
NCGC00260337-01	tox21-mitotox-p1	activity	Tox21_202791	Sodium bithionolate	6385-58-6	active antagonist	active antagonist	0.911893	-122.688	144209989		A	active_match	-9	possible blue (460 nm) auto fluorescent;
NCGC00017113-01	tox21-mitotox-p1	activity	Tox21_110782	Flunixin meglumine	42461-84-7	active antagonist	active antagonist	9.02261	-122.651	144204333		A	active_match	-7
NCGC00026132-02	tox21-mitotox-p1	activity	Tox21_110969	Metanixin	911007	active antagonist	active antagonist	25.9849	-122.341	144204520		A	active_match	-7
NCGC00254539-01	tox21-mitotox-p1	activity	Tox21_300526	Diethylstilbestrol	56-53-1	active antagonist	active antagonist	13.6854	-122.328	144210844		B	active_match	-8.33333
NCGC00254659-01	tox21-mitotox-p1	viability	Tox21_300754	Triphenyltin hydroxide	76-87-9	active antagonist	active antagonist	14.7772	-122.323	144211071		Fns	active_match	-9
NCGC00260175-01	tox21-mitotox-p1	viability	Tox21_202627	1,3-Didecyl-2-methylimidazolium chloride	70862-65-6	active antagonist	active antagonist	58.8889	-122.291	144209825		A	active_match	-7
NCGC00168787-01	tox21-mitotox-p1	activity	Tox21_112647	Norelgestromin	53016-31-2	active antagonist	active antagonist	13.5328	-122.138	144206200		A	active_match	-7
NCGC00260644-01	tox21-mitotox-p1	activity	Tox21_203099	NTP Mix85 ER AR1 18-EQC	NOCAS_49540	active antagonist	active antagonist	25.6016	-121.95	144210297		M	active_match	-7
NCGC00258111-01	tox21-mitotox-p1	activity	Tox21_200557	2,2',6,6'-Tetrachlorobisphenol A	79-95-8	active antagonist	active antagonist	5.24314	-121.809	144207755		A	active_match	-7.66667
NCGC00254440-01	tox21-mitotox-p1	activity	Tox21_300470	Troglitazone	97322-87-7	active antagonist	active antagonist	12.1972	-121.652	144210788		A	active_match	-9
NCGC00257925-01	tox21-mitotox-p1	viability	Tox21_200371	N,N'-Bis(1-methylpropyl)-1,4-benzenediamine	101-96-2	active antagonist	active antagonist	51.4339	-121.521	144207569		Bc	active_match	-7	possible blue (460 nm) auto fluorescent;
NCGC00167495-01	tox21-mitotox-p1	activity	Tox21_112496	Methyl Violet	8004-87-3	active antagonist	active antagonist	0.0652711	-121.481	144206049		D	active_match	-9
NCGC00254684-01	tox21-mitotox-p1	activity	Tox21_300780	AM580	102121-60-8	active antagonist	active antagonist	58.829	-121.341	144211097		A	active_match	-7
NCGC00256180-01	tox21-mitotox-p1	activity	Tox21_301683	Bisphenol A glycidyl methacrylate	1565-94-2	active antagonist	active antagonist	12.1972	-121.103	144212000		ND	inconclusive	-6
NCGC00159360-02	tox21-mitotox-p1	signal	Tox21_113343	Betamethasone dipropionate	5593-20-4	active antagonist	active antagonist	26.6032	-120.993	144206894		ND	active_match	-7
NCGC00260643-01	tox21-mitotox-p1	activity	Tox21_203098	NTP Mix84 ER AR1 18-EQC	NOCAS_49539	active antagonist	active antagonist	27.644	-120.955	144210296		M	active_match	-7
NCGC00259558-01	tox21-mitotox-p1	viability	Tox21_202009	Tributyltetradecylphosphonium chloride	81741-28-8	active antagonist	active antagonist	46.4446	-120.919	144209207		A	active_match	-7
NCGC00260151-01	tox21-mitotox-p1	activity	Tox21_202603	Raloxifene	84449-90-1	active antagonist	active antagonist	5.05087	-120.902	144209801		A	active_match	-8.33333
NCGC00256161-01	tox21-mitotox-p1	activity	Tox21_301767	2,5-Bis(2-methylbutan-2-yl)benzene-1,4-diol	79-74-3	active antagonist	active antagonist	6.85896	-120.761	144212084		A	active_match	-9
NCGC00255609-01	tox21-mitotox-p1	signal	Tox21_301458	Chlorfenethol	29380	active antagonist	active antagonist	26.278	-120.747	144211775		ND	active_match	-7.66667
NCGC00258297-01	tox21-mitotox-p1	signal	Tox21_200743	4-Methoxy-3-nitro-N-phenylbenzamide	97-32-5	active antagonist	active antagonist	16.6984	-120.623	144207941		A	active_match	-7.66667	possible blue (460 nm) auto fluorescent;
NCGC00255289-01	tox21-mitotox-p1	signal	Tox21_301245	1-O-Hexyl-2,3,5-trimethylhydroquinone	148081-72-5	active antagonist	active antagonist	9.43767	-120.53	144211562		A	active_match	-9
NCGC00160275-02	tox21-mitotox-p1	activity	Tox21_111753	Geliomycin	20004-62-0	active antagonist	active antagonist	0.518466	-120.358	144205306		A	active_match	-9
NCGC00090782-03	tox21-mitotox-p1	activity	Tox21_111021	Nelfinavir mesylate	159989-65-8	active antagonist	active antagonist	14.9601	-120.096	144204572		A	active_match	-8.33333
NCGC00257078-01	tox21-mitotox-p1	signal	Tox21_303053	2,5-Dichlorophenol	583-78-8	active antagonist	active antagonist	34.3762	-119.964	144213370		A	active_match	-7
NCGC00095795-04	tox21-mitotox-p1	activity	Tox21_113490	5,7-Dichloro-8-hydroxy-2-methylquinoline	72-80-0	active antagonist	active antagonist	11.0053	-119.786	144207039		A	active_match	-8.33333	blue (460 nm) auto fluorescent;
NCGC00016789-03	tox21-mitotox-p1	signal	Tox21_113530	Methylbenzethonium chloride	25155-18-4	active antagonist	active antagonist	17.4422	-119.681	144207079		A	active_match	-7.66667
NCGC00016490-06	tox21-mitotox-p1	activity	Tox21_110452	Flufenamic acid	530-78-9	active antagonist	active antagonist	27.644	-119.621	144204003		A	active_match	-7
NCGC00254211-01	tox21-mitotox-p1	activity	Tox21_300246	SAR115740	NOCAS_47366	active antagonist	active antagonist	1.31702	-119.455	144210566		A	active_match	-9
NCGC00256452-01	tox21-mitotox-p1	activity	Tox21_302804	o,p'-DDD	53-19-0	active antagonist	active antagonist	27.306	-119.447	144213121		ND	active_match	-7
NCGC00258475-01	tox21-mitotox-p1	activity	Tox21_200921	Nelfinavir mesylate	159989-65-8	active antagonist	active antagonist	9.43294	-119.401	144208119		A	active_match	-9
NCGC00016690-01	tox21-mitotox-p1	signal	Tox21_110564	Tribenoside	10310-32-4	active antagonist	active antagonist	10.9311	-119.348	144204115		I	active_match	-7
NCGC00257160-01	tox21-mitotox-p1	viability	Tox21_303112	Dibutyltin dichloride	683-18-1	active antagonist	active antagonist	44.9702	-119.323	144213429		ND	active_match	-7
NCGC00256540-01	tox21-mitotox-p1	activity	Tox21_302972	2,4,6-Tribromophenol	118-79-6	active antagonist	active antagonist	58.829	-119.322	144213289		A	active_match	-7
NCGC00160589-01	tox21-mitotox-p1	activity	Tox21_111918	Chlorindanol	145-94-8	active antagonist	active antagonist	24.0651	-119.29	144205471		A	active_match	-7
NCGC00167495-01	tox21-mitotox-p1	signal	Tox21_112496	Methyl Violet	8004-87-3	active antagonist	active antagonist	0.0678246	-119.241	144206049		D	active_match	-9
NCGC00260546-01	tox21-mitotox-p1	signal	Tox21_203001	Bis(tributyltin)oxide	56-35-9	active antagonist	active antagonist	0.0984239	-119.218	144210199		ND	active_match	-9
NCGC00258233-01	tox21-mitotox-p1	activity	Tox21_200679	1-Isocyanato-3-(trifluoromethyl)benzene	329-01-1	active antagonist	active antagonist	3.28466	-118.986	144207877		F	active_match	-9
NCGC00017291-05	tox21-mitotox-p1	activity	Tox21_110813	Riboflavin	83-88-5	active antagonist	active antagonist	12.8312	-118.944	144204364		B	active_match	-7	blue (460 nm) auto fluorescent;
NCGC00257881-01	tox21-mitotox-p1	activity	Tox21_200327	2,2'4,4'-Tetrabromodiphenyl ether	5436-43-1	active antagonist	active antagonist	22.5614	-118.93	144207525		A	active_match	-7.66667
NCGC00258825-01	tox21-mitotox-p1	activity	Tox21_201273	2,4,6-Tribromophenol	118-79-6	active antagonist	active antagonist	52.5381	-118.688	144208471		A	active_match	-7
NCGC00091010-01	tox21-mitotox-p1	signal	Tox21_111054	Domiphen bromide	538-71-6	active antagonist	active antagonist	24.6377	-118.635	144204605		A	active_match	-7
NCGC00258105-01	tox21-mitotox-p1	activity	Tox21_200551	Pentylparaben	6521-29-5	active antagonist	active antagonist	8.7404	-118.606	144207749		A	active_match	-9
NCGC00258149-01	tox21-mitotox-p1	activity	Tox21_200595	1-Dodecyl-3-methylimidazolium chloride	114569-84-5	active antagonist	active antagonist	13.2238	-118.58	144207793		ND	active_match	-7.66667
NCGC00094807-01	tox21-mitotox-p1	viability	Tox21_111334	Tyrothricin	1404-88-2	active antagonist	active antagonist	8.09594	-118.49	144204887		D	active_match	-8.33333
NCGC00181767-01	tox21-mitotox-p1	signal	Tox21_112963	Tolcapone	134308-13-7	active antagonist	active antagonist	28.7255	-118.484	144206516		A	active_match	-7
NCGC00260151-01	tox21-mitotox-p1	signal	Tox21_202603	Raloxifene	84449-90-1	active antagonist	active antagonist	5.88889	-118.461	144209801		A	active_match	-8.33333
NCGC00159360-02	tox21-mitotox-p1	activity	Tox21_113343	Betamethasone dipropionate	5593-20-4	active antagonist	active antagonist	25.6016	-118.446	144206894		ND	active_match	-7
NCGC00257463-01	tox21-mitotox-p1	activity	Tox21_303641	Bisphenol AF	1478-61-1	active antagonist	active antagonist	6.35221	-118.428	144213946		A	active_match	-9
NCGC00255593-01	tox21-mitotox-p1	signal	Tox21_301556	3,5,6-Trichloro-2-pyridinol	6515-38-4	active antagonist	active antagonist	58.829	-118.267	144211873		A	active_match	-7
NCGC00159481-02	tox21-mitotox-p1	activity	Tox21_111705	Sofalcone	64506-49-6	active antagonist	active antagonist	24.6377	-118.112	144205258		A	active_match	-7	possible blue (460 nm) auto fluorescent;
NCGC00258108-01	tox21-mitotox-p1	activity	Tox21_200554	3,3'-Dimethylbisphenol A	79-97-0	active antagonist	active antagonist	8.87992	-118.111	144207752		A	active_match	-8.33333
NCGC00257160-01	tox21-mitotox-p1	activity	Tox21_303112	Dibutyltin dichloride	683-18-1	active antagonist	active antagonist	11.7379	-118.027	144213429		ND	active_match	-7.66667
NCGC00181767-01	tox21-mitotox-p1	activity	Tox21_112963	Tolcapone	134308-13-7	active antagonist	active antagonist	27.644	-117.98	144206516		A	active_match	-7
NCGC00254691-01	tox21-mitotox-p1	viability	Tox21_300787	Emamectin benzoate	155569-91-8	active antagonist	active antagonist	43.2771	-117.904	144211104		B	active_match	-7.66667
NCGC00258451-01	tox21-mitotox-p1	activity	Tox21_200897	2-Hydrazino-4-phenylthiazole	34176-52-8	active antagonist	active antagonist	2.31818	-117.836	144208095		C	active_match	-9	possible blue (460 nm) auto fluorescent;
NCGC00255652-01	tox21-mitotox-p1	activity	Tox21_301387	Sodium 2-phenylphenate tetrahydrate	6152-33-6	active antagonist	active antagonist	14.5541	-117.684	144211704		A	active_match	-8.33333
NCGC00255593-01	tox21-mitotox-p1	activity	Tox21_301556	3,5,6-Trichloro-2-pyridinol	6515-38-4	active antagonist	active antagonist	58.829	-117.676	144211873		A	active_match	-7
NCGC00015713-07	tox21-mitotox-p1	activity	Tox21_110201	Nitrendipine	39562-70-4	active antagonist	active antagonist	28.7255	-117.651	144203752		A	active_match	-7
NCGC00160589-01	tox21-mitotox-p1	signal	Tox21_111918	Chlorindanol	145-94-8	active antagonist	active antagonist	25.0066	-117.599	144205471		A	active_match	-7
NCGC00255443-01	tox21-mitotox-p1	signal	Tox21_302170	3,3'-Diaminobenzidine	91-95-2	active antagonist	active antagonist	9.68854	-117.589	144212487		ND	active_match	-8.33333
NCGC00255485-01	tox21-mitotox-p1	signal	Tox21_301914	Chloropropylate	1437871	active antagonist	active antagonist	25.2886	-117.448	144212231		A	active_match	-7.66667
NCGC00255652-01	tox21-mitotox-p1	signal	Tox21_301387	Sodium 2-phenylphenate tetrahydrate	6152-33-6	active antagonist	active antagonist	18.3225	-117.416	144211704		A	active_match	-7.66667
NCGC00254078-01	tox21-mitotox-p1	signal	Tox21_300189	2,4,6-Trichlorophenol	32296	active antagonist	active antagonist	58.829	-117.395	144210509		A	active_match	-7
NCGC00258113-01	tox21-mitotox-p1	signal	Tox21_200559	4,4'-Octahydro-1H-4,7-methanoindene-5,5-diyldiphenol	1943-97-1	active antagonist	active antagonist	50.3589	-117.195	144207757		A	active_match	-7
NCGC00259197-01	tox21-mitotox-p1	activity	Tox21_201648	2,4,7,9-Tetramethyl-5-decyne-4,7-diol	126-86-3	active antagonist	active antagonist	53.3764	-117.152	144208846		A	inconclusive	-4.66667
NCGC00255296-01	tox21-mitotox-p1	signal	Tox21_301887	C.I. Disperse Blue 27	15791-78-3	active antagonist	active antagonist	5.24314	-117.106	144212204		B	active_match	-8.33333
NCGC00257461-01	tox21-mitotox-p1	activity	Tox21_303582	2,2',6,6'-Tetrachlorobisphenol A	79-95-8	active antagonist	active antagonist	4.49702	-116.968	144213887		A	active_match	-8.33333
NCGC00095978-02	tox21-mitotox-p1	activity	Tox21_111542	Lufenuron	103055-07-8	active antagonist	active antagonist	6.04487	-116.888	144205095		A	active_match	-9
NCGC00258629-01	tox21-mitotox-p1	activity	Tox21_201076	13-cis-Retinal	472-86-6	active antagonist	active antagonist	62.4658	-116.878	144208274		Bc	active_match	-7	possible blue (460 nm) auto fluorescent;
NCGC00255407-01	tox21-mitotox-p1	activity	Tox21_301548	4-Heptylphenol	1987-50-4	active antagonist	active antagonist	13.9506	-116.778	144211865		A	active_match	-8.66667
NCGC00257246-01	tox21-mitotox-p1	activity	Tox21_303510	Zearalenone	17924-92-4	active antagonist	active antagonist	5.85159	-116.777	144213818		A	active_match	-8.33333
NCGC00260087-01	tox21-mitotox-p1	signal	Tox21_202538	C.I. Solvent Black 5	11099-03-9	active antagonist	active antagonist	24.7827	-116.728	144209736		M	active_match	-7.66667
NCGC00260494-01	tox21-mitotox-p1	activity	Tox21_202948	Lapachol	84-79-7	active antagonist	active antagonist	26.1177	-116.684	144210146		A	active_match	-7
NCGC00260389-01	tox21-mitotox-p1	activity	Tox21_202843	tetra-Aminopyrimidine sulfate	5392-28-9	active antagonist	active antagonist	18.698	-116.617	144210041		ND	active_match	-7.66667	blue (460 nm) auto fluorescent;
NCGC00259530-01	tox21-mitotox-p1	activity	Tox21_201981	3,3',5,5'-Tetrabromobisphenol A	79-94-7	active antagonist	active antagonist	15.9074	-116.549	144209179		A	active_match	-7.66667
NCGC00257970-01	tox21-mitotox-p1	activity	Tox21_200416	4-(Butan-2-yl)phenol	99-71-8	active antagonist	active antagonist	36.0483	-116.534	144207614		A	active_match	-7	possible blue (460 nm) auto fluorescent;
NCGC00258825-01	tox21-mitotox-p1	signal	Tox21_201273	2,4,6-Tribromophenol	118-79-6	active antagonist	active antagonist	54.5935	-116.518	144208471		A	active_match	-7
NCGC00166312-01	tox21-mitotox-p1	activity	Tox21_112408	Closantel	57808-65-8	active antagonist	active antagonist	3.02961	-116.501	144205961		A	active_match	-9	possible blue (460 nm) auto fluorescent;
NCGC00094381-03	tox21-mitotox-p1	activity	Tox21_111271	SU-5416	204005-46-9	active antagonist	active antagonist	12.533	-116.43	144204823		A	active_match	-8.33333	blue (460 nm) auto fluorescent;
NCGC00256366-01	tox21-mitotox-p1	signal	Tox21_302924	N-Cyclohexyl-2-benzothiazolesulfenamide	95-33-0	active antagonist	active antagonist	61.1306	-116.346	144213241		A	active_match	-7
NCGC00260149-01	tox21-mitotox-p1	activity	Tox21_202601	Zinc dibutyldithiocarbamate	136-23-2	active antagonist	active antagonist	21.6679	-116.333	144209799		ND	active_match	-7
NCGC00254577-01	tox21-mitotox-p1	activity	Tox21_300669	Barban	101-27-9	active antagonist	active antagonist	22.5385	-116.3	144210986		A	active_match	-7.66667	possible blue (460 nm) auto fluorescent;
NCGC00257705-01	tox21-mitotox-p1	activity	Tox21_200151	Piroxicam	36322-90-4	active antagonist	active antagonist	9.05493	-116.273	144207349		A	active_match	-9	blue (460 nm) auto fluorescent;
NCGC00254091-01	tox21-mitotox-p1	signal	Tox21_300255	SSR126768	NOCAS_47379	active antagonist	active antagonist	19.1307	-116.226	144210575		A	inconclusive	-6
NCGC00257317-01	tox21-mitotox-p1	activity	Tox21_303488	2,4,4'-Trihydroxybenzophenone	1470-79-7	active antagonist	active antagonist	58.829	-116.096	144213797		A	active_match	-7
NCGC00258149-01	tox21-mitotox-p1	signal	Tox21_200595	1-Dodecyl-3-methylimidazolium chloride	114569-84-5	active antagonist	active antagonist	8.67006	-116.088	144207793		ND	active_match	-8.33333
NCGC00259669-01	tox21-mitotox-p1	activity	Tox21_202120	1-Naphthol	90-15-3	active antagonist	active antagonist	41.1418	-116.083	144209318		A	active_match	-7
NCGC00257078-01	tox21-mitotox-p1	activity	Tox21_303053	2,5-Dichlorophenol	583-78-8	active antagonist	active antagonist	27.306	-116.077	144213370		A	active_match	-7
NCGC00164034-01	tox21-mitotox-p1	activity	Tox21_112078	Triclocarban	101-20-2	active antagonist	active antagonist	0.174422	-116.033	144205631		A	active_match	-9
NCGC00255307-01	tox21-mitotox-p1	signal	Tox21_302335	Chrysin	480-40-0	active antagonist	active antagonist	5.44827	-115.982	144212652		A	active_match	-9
NCGC00183008-01	tox21-mitotox-p1	signal	Tox21_113300	Israpafant	117279-73-9	active antagonist	active antagonist	21.9584	-115.841	144206851		A	active_match	-7
NCGC00259224-01	tox21-mitotox-p1	viability	Tox21_201675	Dibutyltin dichloride	683-18-1	active antagonist	active antagonist	52.0633	-115.825	144208873		Fns	inconclusive	-5.33333
NCGC00260035-01	tox21-mitotox-p1	signal	Tox21_202486	C.I. Basic Oange 2	532-82-1	active antagonist	active antagonist	9.85296	-115.819	144209684		A	active_match	-8.33333
NCGC00095795-04	tox21-mitotox-p1	signal	Tox21_113490	5,7-Dichloro-8-hydroxy-2-methylquinoline	72-80-0	active antagonist	active antagonist	10.5909	-115.796	144207039		A	active_match	-8.33333	blue (460 nm) auto fluorescent;
NCGC00255257-01	tox21-mitotox-p1	activity	Tox21_302047	4-Chloro-3,5-dimethylphenol	88-04-0	active antagonist	active antagonist	20.8733	-115.79	144212364		A	active_match	-7	possible blue (460 nm) auto fluorescent;
NCGC00254176-01	tox21-mitotox-p1	signal	Tox21_300067	p,p'-DDT	50-29-3	active antagonist	active antagonist	20.8733	-115.754	144210387		A	active_match	-7.66667
NCGC00254167-01	tox21-mitotox-p1	signal	Tox21_300114	2,4-Di-tert-butylphenol	96-76-4	active antagonist	active antagonist	3.71186	-115.714	144210434		A	active_match	-9
NCGC00256885-01	tox21-mitotox-p1	activity	Tox21_302700	2,4-Diaminoanisole sulfate hydrate	123333-56-2	active antagonist	active antagonist	6.09505	-115.561	144213017		ND	active_match	-7	possible blue (460 nm) auto fluorescent;
NCGC00255029-01	tox21-mitotox-p1	activity	Tox21_301130	Pyraclostrobin	175013-18-0	active antagonist	active antagonist	6.35221	-115.52	144211447		A	active_match	-8.33333
NCGC00258936-01	tox21-mitotox-p1	signal	Tox21_201385	Rifampicin	13292-46-1	active antagonist	active antagonist	43.4973	-115.403	144208583		A	active_match	-7
NCGC00260195-01	tox21-mitotox-p1	signal	Tox21_202647	1-Hexadecyl-3-methylimidazolium tetrafluoroborate	244193-64-4	active antagonist	active antagonist	22.7449	-115.375	144209845		A	active_match	-8.33333
NCGC00258112-01	tox21-mitotox-p1	activity	Tox21_200558	Dihydroxymethoxychlor olefin	14868-03-2	active antagonist	active antagonist	19.2919	-115.345	144207756		A	active_match	-7.66667
NCGC00260537-01	tox21-mitotox-p1	activity	Tox21_202992	Bisphenol A	29348	active antagonist	active antagonist	11.1698	-115.343	144210190		A	active_match	-8.33333	possible blue (460 nm) auto fluorescent;
NCGC00166245-01	tox21-mitotox-p1	activity	Tox21_112371	Proflavin hemisulfate	1811-28-5	active antagonist	active antagonist	3.22305	-115.3	144205924		A	active_match	-8.33333	blue (460 nm) auto fluorescent;
NCGC00164604-01	tox21-mitotox-p1	activity	Tox21_112226	Fluvastatin sodium	93957-55-2	active antagonist	active antagonist	27.644	-115.249	144205779		A	active_match	-7
NCGC00258067-01	tox21-mitotox-p1	activity	Tox21_200513	Proflavin hydrochloride	952-23-8	active antagonist	active antagonist	1.65803	-115.241	144207711		A	active_match	-9	possible blue (460 nm) auto fluorescent;
NCGC00260620-01	tox21-mitotox-p1	activity	Tox21_203075	NTP Mix96 ER1 10-EQP	NOCAS_49516	active antagonist	active antagonist	24.6377	-115.033	144210273		M	active_match	-7
NCGC00260634-01	tox21-mitotox-p1	activity	Tox21_203089	NTP Mix110 ER1 10-EQC	NOCAS_49530	active antagonist	active antagonist	23.7101	-115.001	144210287		M	active_match	-7
NCGC00258363-01	tox21-mitotox-p1	viability	Tox21_200809	Trihexyltetradecylphosphonium bromide	654057-97-3	active antagonist	active antagonist	38.8848	-114.971	144208007		A	active_match	-7.66667
NCGC00260180-01	tox21-mitotox-p1	activity	Tox21_202632	1-Dodecyl-3-methylimidazolium iodide	81995-09-7	active antagonist	active antagonist	43.6735	-114.929	144209830		A	active_match	-7
NCGC00254665-01	tox21-mitotox-p1	activity	Tox21_300761	Flusilazole	85509-19-9	active antagonist	active antagonist	43.2771	-114.839	144211078		A	active_match	-7
NCGC00016705-05	tox21-mitotox-p1	activity	Tox21_110570	Tolfenamic acid	13710-19-5	active antagonist	active antagonist	11.8832	-114.818	144204121		A	active_match	-8.33333
NCGC00255906-01	tox21-mitotox-p1	viability	Tox21_302241	Triphenyltin fluoride	379-52-2	active antagonist	active antagonist	20.8733	-114.761	144212558		ND	active_match	-9
NCGC00255443-01	tox21-mitotox-p1	activity	Tox21_302170	3,3'-Diaminobenzidine	91-95-2	active antagonist	active antagonist	13.6854	-114.743	144212487		ND	active_match	-7.66667
NCGC00254039-01	tox21-mitotox-p1	activity	Tox21_300282	Phenolphthalein	28376	active antagonist	active antagonist	66.0073	-114.738	144210602		A	active_match	-7
NCGC00257160-01	tox21-mitotox-p1	signal	Tox21_303112	Dibutyltin dichloride	683-18-1	active antagonist	active antagonist	10.0676	-114.714	144213429		ND	active_match	-8.33333
NCGC00259536-01	tox21-mitotox-p1	signal	Tox21_201987	Folpet	133-07-3	active antagonist	active antagonist	11.1354	-114.654	144209185		C	active_match	-8.33333
NCGC00257075-01	tox21-mitotox-p1	activity	Tox21_303317	Pindone	83-26-1	active antagonist	active antagonist	26.278	-114.631	144213634		A	active_match	-7.66667
NCGC00160564-01	tox21-mitotox-p1	activity	Tox21_111903	Diphenan	101-71-3	active antagonist	active antagonist	22.2871	-114.63	144205456		A	active_match	-7
NCGC00181351-01	tox21-mitotox-p1	activity	Tox21_112809	Tenovin-1	380315-80-0	active antagonist	active antagonist	3.2713	-114.617	144206362		W	active_match	-8.33333
NCGC00256876-01	tox21-mitotox-p1	signal	Tox21_302560	Naphthalen-2-yl 2-aminobenzoate	63449-68-3	active antagonist	active antagonist	64.7528	-114.536	144212877		A	inconclusive	-5.33333	possible blue (460 nm) auto fluorescent;
NCGC00260530-01	tox21-mitotox-p1	activity	Tox21_202985	Clorophene	120-32-1	active antagonist	active antagonist	3.57211	-114.495	144210183		A	active_match	-9
NCGC00164610-01	tox21-mitotox-p1	activity	Tox21_112231	Triclabendazole	68786-66-3	active antagonist	active antagonist	1.83959	-114.395	144205784		A	active_match	-9
NCGC00254692-01	tox21-mitotox-p1	activity	Tox21_300788	Cyazofamid	120116-88-3	active antagonist	active antagonist	1.21847	-114.35	144211105		F	active_match	-9
NCGC00016690-01	tox21-mitotox-p1	activity	Tox21_110564	Tribenoside	10310-32-4	active antagonist	active antagonist	11.8032	-114.216	144204115		I	active_match	-7
NCGC00257459-01	tox21-mitotox-p1	activity	Tox21_303560	Bicalutamide	90357-06-5	active antagonist	active antagonist	22.5019	-114.189	144213865		A	active_match	-7
NCGC00255864-01	tox21-mitotox-p1	signal	Tox21_301239	Tetradecylpyridinium bromide	1155-74-4	active antagonist	active antagonist	23.4203	-114.171	144211556		A	active_match	-7
NCGC00256522-01	tox21-mitotox-p1	activity	Tox21_302945	Phenylacetaldehyde	122-78-1	active antagonist	active antagonist	54.4827	-114.169	144213262		ND	active_match	-7
NCGC00254327-01	tox21-mitotox-p1	activity	Tox21_300411	Hexaflumuron	86479-06-3	active antagonist	active antagonist	20.8733	-114.169	144210729		ND	active_match	-7.66667
NCGC00160566-01	tox21-mitotox-p1	activity	Tox21_111904	Broquinaldol	15599-52-7	active antagonist	active antagonist	26.6032	-114.154	144205457		A	inconclusive	-5.33333	possible blue (460 nm) auto fluorescent;
NCGC00254665-01	tox21-mitotox-p1	signal	Tox21_300761	Flusilazole	85509-19-9	active antagonist	active antagonist	43.2771	-114.082	144211078		A	active_match	-7
NCGC00255531-01	tox21-mitotox-p1	signal	Tox21_301405	Triethyltin bromide	2767-54-6	active antagonist	active antagonist	0.017903	-114.077	144211722		ND	active_match	-9
NCGC00257098-01	tox21-mitotox-p1	activity	Tox21_303332	Olivetol	500-66-3	active antagonist	active antagonist	14.7772	-114.072	144213649		A	active_match	-8.33333
NCGC00259438-01	tox21-mitotox-p1	signal	Tox21_201889	2,5-Dichlorophenol	583-78-8	active antagonist	active antagonist	42.7939	-114.014	144209087		A	active_match	-7
NCGC00094381-03	tox21-mitotox-p1	signal	Tox21_111271	SU-5416	204005-46-9	active antagonist	active antagonist	17.0368	-113.928	144204823		A	active_match	-7.66667	blue (460 nm) auto fluorescent;
NCGC00256180-01	tox21-mitotox-p1	signal	Tox21_301683	Bisphenol A glycidyl methacrylate	1565-94-2	active antagonist	active antagonist	9.68854	-113.917	144212000		ND	active_match	-8.33333
NCGC00255257-01	tox21-mitotox-p1	signal	Tox21_302047	4-Chloro-3,5-dimethylphenol	88-04-0	active antagonist	active antagonist	24.3365	-113.872	144212364		A	active_match	-7.66667	possible blue (460 nm) auto fluorescent;
NCGC00254236-01	tox21-mitotox-p1	activity	Tox21_300629	4,4'-Sulfonylbis[2-(prop-2-en-1-yl)phenol]	41481-66-7	active antagonist	active antagonist	44.9702	-113.742	144210946		A	active_match	-7
NCGC00186460-01	tox21-mitotox-p1	activity	Tox21_113229	Bardoxolone methyl	218600-53-4	active antagonist	active antagonist	5.10819	-113.723	144206780		A	active_match	-7
NCGC00254151-01	tox21-mitotox-p1	activity	Tox21_300227	HMR1426	262376-75-0	active antagonist	active antagonist	22.5385	-113.706	144210547		C	active_match	-7.66667	possible blue (460 nm) auto fluorescent;
NCGC00255618-01	tox21-mitotox-p1	activity	Tox21_301567	Chlorfluazuron	71422-67-8	active antagonist	active antagonist	8.92697	-113.699	144211884		ND	active_match	-8.33333
NCGC00254134-01	tox21-mitotox-p1	activity	Tox21_300191	p,p'-DDD	72-54-8	active antagonist	active antagonist	17.2289	-113.626	144210511		A	active_match	-7.66667
NCGC00260434-01	tox21-mitotox-p1	activity	Tox21_202888	Cresyl diphenyl phosphate	26444-49-5	active antagonist	active antagonist	2.37541	-113.606	144210086		C	active_match	-8.33333
NCGC00256885-01	tox21-mitotox-p1	signal	Tox21_302700	2,4-Diaminoanisole sulfate hydrate	123333-56-2	active antagonist	active antagonist	6.83876	-113.493	144213017		ND	active_match	-7	possible blue (460 nm) auto fluorescent;
NCGC00260233-01	tox21-mitotox-p1	activity	Tox21_202685	1-Butyl-4-methylpyridinium chloride	112400-86-9	active antagonist	active antagonist	3.16747	-113.453	144209883		ND	active_match	-9
NCGC00090918-04	tox21-mitotox-p1	activity	Tox21_111040	4-Nonylphenol, branched	84852-15-3	active antagonist	active antagonist	5.59827	-113.449	144204591		W	active_match	-9
NCGC00015479-09	tox21-mitotox-p1	activity	Tox21_110161	Genistein	446-72-0	active antagonist	active antagonist	6.68242	-113.29	144203712		A	active_match	-9
NCGC00159516-02	tox21-mitotox-p1	activity	Tox21_111734	Meloxicam	71125-38-7	active antagonist	active antagonist	11.4358	-113.278	144205287		A	active_match	-7.66667
NCGC00257491-01	tox21-mitotox-p1	activity	Tox21_303508	Fluorescein	153954	active antagonist	active antagonist	0.0968854	-113.246	144213816		A	active_match	-9	possible blue (460 nm) auto fluorescent;
NCGC00258113-01	tox21-mitotox-p1	activity	Tox21_200559	4,4'-Octahydro-1H-4,7-methanoindene-5,5-diyldiphenol	1943-97-1	active antagonist	active antagonist	41.5664	-113.108	144207757		A	active_match	-7
NCGC00255564-01	tox21-mitotox-p1	signal	Tox21_302224	Dinobuton	973-21-7	active antagonist	active antagonist	6.85896	-113.07	144212541		ND	active_match	-8.33333	possible blue (460 nm) auto fluorescent;
NCGC00256569-01	tox21-mitotox-p1	activity	Tox21_303644	17alpha-Estradiol	57-91-0	active antagonist	active antagonist	44.1156	-112.989	144213948		A	active_match	-7
NCGC00185743-01	tox21-mitotox-p1	activity	Tox21_113070	Cloflucarban	369-77-7	active antagonist	active antagonist	0.595572	-112.953	144206621		A	active_match	-9
NCGC00258251-01	tox21-mitotox-p1	activity	Tox21_200697	Trihexyltetradecylphosphonium chloride	258864-54-9	active antagonist	active antagonist	0.77272	-112.871	144207895		A	active_match	-9
NCGC00091146-02	tox21-mitotox-p1	signal	Tox21_111090	Phenothiazine	92-84-2	active antagonist	active antagonist	8.41267	-112.78	144204641		A	active_match	-9
NCGC00015724-10	tox21-mitotox-p1	activity	Tox21_110206	Niflumic acid	4394-00-7	active antagonist	active antagonist	13.0233	-112.767	144203757		A	active_match	-8.33333
NCGC00255289-01	tox21-mitotox-p1	activity	Tox21_301245	1-O-Hexyl-2,3,5-trimethylhydroquinone	148081-72-5	active antagonist	active antagonist	8.7404	-112.738	144211562		A	active_match	-9
NCGC00257535-01	tox21-mitotox-p1	signal	Tox21_301301	Salicylanilide	87-17-2	active antagonist	active antagonist	5.1435	-112.665	144211618		A	inconclusive	-7
NCGC00254520-01	tox21-mitotox-p1	activity	Tox21_300576	4-Nonylphenol, branched	84852-15-3	active antagonist	active antagonist	5.8829	-112.605	144210893		A	active_match	-9
NCGC00260152-01	tox21-mitotox-p1	activity	Tox21_202604	Fulvestrant	129453-61-8	active antagonist	active antagonist	3.06067	-112.584	144209802		ND	active_match	-9
NCGC00259433-01	tox21-mitotox-p1	activity	Tox21_201884	2-Naphthalenol	135-19-3	active antagonist	active antagonist	53.7137	-112.533	144209082		A	active_match	-7
NCGC00254994-01	tox21-mitotox-p1	activity	Tox21_301094	Forchlorfenuron	68157-60-8	active antagonist	active antagonist	0.449702	-112.401	144211411		A	active_match	-9
NCGC00254208-01	tox21-mitotox-p1	activity	Tox21_300204	Fandosentan potassium salt	221246-12-4	active antagonist	active antagonist	53.8738	-112.386	144210524		A	inconclusive	-5.33333
NCGC00258112-01	tox21-mitotox-p1	signal	Tox21_200558	Dihydroxymethoxychlor olefin	14868-03-2	active antagonist	active antagonist	20.0466	-112.357	144207756		A	active_match	-7.66667
NCGC00164127-02	tox21-mitotox-p1	signal	Tox21_112084	4-(1,1,3,3-Tetramethylbutyl)phenol	140-66-9	active antagonist	active antagonist	4.44687	-112.346	144205637		A	active_match	-9
NCGC00254442-01	tox21-mitotox-p1	activity	Tox21_300421	Dinoseb	88-85-7	active antagonist	active antagonist	0.357211	-112.301	144210739		A	active_match	-9
NCGC00257708-01	tox21-mitotox-p1	activity	Tox21_200154	1-Methylpyrene	2381-21-7	active antagonist	active antagonist	43.2331	-112.295	144207352		A	active_match	-7
NCGC00254226-01	tox21-mitotox-p1	activity	Tox21_300317	2,4-Bis(1-methyl-1-phenylethyl)phenol	2772-45-4	active antagonist	active antagonist	3.71186	-112.28	144210636		A	active_match	-9
NCGC00255175-01	tox21-mitotox-p1	signal	Tox21_302111	Flufenamic acid	530-78-9	active antagonist	active antagonist	52.4314	-112.268	144212428		A	active_match	-7
NCGC00015610-02	tox21-mitotox-p1	signal	Tox21_110182	Leflunomide	75706-12-6	active antagonist	active antagonist	9.74239	-112.187	144203733		A	active_match	-7
NCGC00260546-01	tox21-mitotox-p1	activity	Tox21_203001	Bis(tributyltin)oxide	56-35-9	active antagonist	active antagonist	0.0911522	-112.124	144210199		ND	active_match	-9
NCGC00254302-01	tox21-mitotox-p1	activity	Tox21_300357	4-Hexylresorcinol	136-77-6	active antagonist	active antagonist	7.69588	-112.115	144210675		Ac	active_match	-9
NCGC00254338-01	tox21-mitotox-p1	signal	Tox21_300385	2,5-Di-tert-butylbenzene-1,4-diol	88-58-4	active antagonist	active antagonist	6.85896	-112.085	144210703		A	active_match	-9
NCGC00024584-03	tox21-mitotox-p1	activity	Tox21_110907	Bromocriptine	25614-03-3	active antagonist	active antagonist	11.4358	-112.048	144204458		A	active_match	-7.66667	blue (460 nm) auto fluorescent;
NCGC00258343-01	tox21-mitotox-p1	signal	Tox21_200789	6-Hydroxy-2-naphthyl disulfide	6088-51-3	active antagonist	active antagonist	46.7771	-112.016	144207987		A	active_match	-7
NCGC00189074-01	tox21-mitotox-p1	activity	Tox21_113363	C.I. 1040	212631-79-3	active antagonist	active antagonist	8.09594	-111.998	144206914		A	active_match	-9	possible blue (460 nm) auto fluorescent;
NCGC00256569-01	tox21-mitotox-p1	signal	Tox21_303644	17alpha-Estradiol	57-91-0	active antagonist	active antagonist	46.3723	-111.96	144213948		A	active_match	-6.16667
NCGC00017042-01	tox21-mitotox-p1	signal	Tox21_110753	Pyrvinium pamoate	3546-41-6	active antagonist	active antagonist	2.09893	-111.881	144204304		A	active_match	-8.33333	possible red (590 nm) auto fluorescent
NCGC00254581-01	tox21-mitotox-p1	activity	Tox21_300673	Ethyl (2E,4Z)-deca-2,4-dienoate	3025-30-7	active antagonist	active antagonist	63.6882	-111.841	144210990		F	inconclusive	-5.33333	possible blue (460 nm) auto fluorescent;
NCGC00257647-01	tox21-mitotox-p1	activity	Tox21_200093	13-cis Retinoic acid	4759-48-2	active antagonist	active antagonist	61.3171	-111.839	144207291		I	active_match	-7	possible blue (460 nm) auto fluorescent;
NCGC00260483-01	tox21-mitotox-p1	activity	Tox21_202937	5-Nitroisatin	611-09-6	active antagonist	active antagonist	63.393	-111.824	144210135		A	active_match	-7
NCGC00255123-01	tox21-mitotox-p1	activity	Tox21_301456	meso-Hexestrol	84-16-2	active antagonist	active antagonist	14.4963	-111.729	144211773		A	active_match	-8.66667
NCGC00256886-01	tox21-mitotox-p1	activity	Tox21_302713	Diethylstilbestrol dipropionate	130-80-3	active antagonist	active antagonist	10.4614	-111.723	144213030		A	active_match	-9
NCGC00183597-01	tox21-mitotox-p1	signal	Tox21_113030	Betamethasone butyrate propionate	1327324	active antagonist	active antagonist	26.6032	-111.71	144206581		A	active_match	-7
NCGC00256284-01	tox21-mitotox-p1	signal	Tox21_301776	3-(5,5,6-Trimethylbicyclo[2.2.1]hept-2-yl)cyclohexanol	3407-42-9	active antagonist	active antagonist	54.4827	-111.702	144212093		ND	inconclusive	-5.33333
NCGC00255218-01	tox21-mitotox-p1	signal	Tox21_302202	Candesartan cilexetil	145040-37-5	active antagonist	active antagonist	15.3425	-111.675	144212519		ND	active_match	-9
NCGC00160384-01	tox21-mitotox-p1	activity	Tox21_111776	Clonixin	17737-65-4	active antagonist	active antagonist	19.8634	-111.634	144205329		A	active_match	-7
NCGC00257372-01	tox21-mitotox-p1	viability	Tox21_303556	Tributyltetradecylphosphonium chloride	81741-28-8	active antagonist	active antagonist	33.082	-111.572	144213861		A	active_match	-7.66667
NCGC00095016-01	tox21-mitotox-p1	activity	Tox21_111389	Clofoctol	37693-01-9	active antagonist	active antagonist	1.63953	-111.568	144204942		A	active_match	-9
NCGC00254380-01	tox21-mitotox-p1	viability	Tox21_300409	Tributyltin methacrylate	2155-70-6	active antagonist	active antagonist	3.85708	-111.514	144210727		F	active_match	-9	possible blue (460 nm) auto fluorescent;
NCGC00257461-01	tox21-mitotox-p1	signal	Tox21_303582	2,2',6,6'-Tetrachlorobisphenol A	79-95-8	active antagonist	active antagonist	61.1306	-111.476	144213887		A	active_match	-7
NCGC00260149-01	tox21-mitotox-p1	signal	Tox21_202601	Zinc dibutyldithiocarbamate	136-23-2	active antagonist	active antagonist	20.8521	-111.439	144209799		ND	active_match	-7
NCGC00257973-01	tox21-mitotox-p1	signal	Tox21_200419	N,N-Dimethyl-N-octadecylbenzenemethanaminium chloride	122-19-0	active antagonist	active antagonist	14.9125	-111.419	144207617		A	active_match	-9
NCGC00094817-01	tox21-mitotox-p1	activity	Tox21_111340	Flopropione	2295-58-1	active antagonist	active antagonist	18.8336	-111.384	144204893		A	active_match	-7
NCGC00258453-01	tox21-mitotox-p1	activity	Tox21_200899	Dibromonitromethane	598-91-4	active antagonist	active antagonist	68.7291	-111.371	144208097		ND	active_match	-2
NCGC00160352-01	tox21-mitotox-p1	activity	Tox21_111757	Tenidap	120210-48-2	active antagonist	active antagonist	12.533	-111.335	144205310		B	active_match	-9
NCGC00186460-01	tox21-mitotox-p1	signal	Tox21_113229	Bardoxolone methyl	218600-53-4	active antagonist	active antagonist	5.73149	-111.324	144206780		A	active_match	-7
NCGC00161328-03	tox21-mitotox-p1	activity	Tox21_111989	24R,25-Dihydroxyvitamin D3	55721-11-4	active antagonist	active antagonist	13.0233	-111.214	144205542		A	active_match	-8.33333	possible blue (460 nm) auto fluorescent;
NCGC00256522-01	tox21-mitotox-p1	signal	Tox21_302945	Phenylacetaldehyde	122-78-1	active antagonist	active antagonist	54.4827	-111.193	144213262		ND	active_match	-7
NCGC00260638-01	tox21-mitotox-p1	signal	Tox21_203093	NTP Mix114 ER1 10-EQC	NOCAS_49534	active antagonist	active antagonist	16.7855	-111.182	144210291		M	inconclusive	-5.33333
NCGC00257268-01	tox21-mitotox-p1	activity	Tox21_303597	Bromocriptine mesylate	22260-51-1	active antagonist	active antagonist	11.1906	-111.181	144213902		A	active_match	-7	blue (460 nm) auto fluorescent;
NCGC00254544-01	tox21-mitotox-p1	activity	Tox21_300621	Heptachlor epoxide	1024-57-3	active antagonist	active antagonist	35.7211	-111.18	144210938		A	active_match	-7	possible blue (460 nm) auto fluorescent;
NCGC00259987-01	tox21-mitotox-p1	signal	Tox21_202438	Nitrofen	1836-75-5	active antagonist	active antagonist	54.7598	-111.156	144209636		A	active_match	-7
NCGC00255251-01	tox21-mitotox-p1	signal	Tox21_301531	3,4,4'-Triaminodiphenyl ether	6264-66-0	active antagonist	active antagonist	26.278	-111.153	144211848		C	active_match	-7
NCGC00181016-01	tox21-mitotox-p1	activity	Tox21_112666	Bexarotene	153559-49-0	active antagonist	active antagonist	13.5328	-111.147	144206219		A	active_match	-8.33333
NCGC00253961-01	tox21-mitotox-p1	activity	Tox21_300056	4-Cumylphenol	599-64-4	active antagonist	active antagonist	4.49702	-111.123	144210376		A	active_match	-9
NCGC00258562-01	tox21-mitotox-p1	signal	Tox21_201009	4-Benzylphenol	101-53-1	active antagonist	active antagonist	19.3125	-110.936	144208207		A	active_match	-7.66667
NCGC00255963-01	tox21-mitotox-p1	activity	Tox21_302424	Fluorosalan	1050591	active antagonist	active antagonist	0.153553	-110.837	144212741		A	active_match	-9	blue (460 nm) auto fluorescent;
NCGC00257360-01	tox21-mitotox-p1	activity	Tox21_303358	2,2'-Methylenebis(ethyl-6-tert-butylphenol)	88-24-4	active antagonist	active antagonist	1.21972	-110.829	144213674		ND	active_match	-9
NCGC00260028-01	tox21-mitotox-p1	signal	Tox21_202479	Acetaldehyde	75-07-0	active antagonist	active antagonist	19.4579	-110.803	144209677		ND	active_match	-8.33333
NCGC00257622-01	tox21-mitotox-p1	activity	Tox21_200068	Diphenylurea	102-07-8	active antagonist	active antagonist	1.6021	-110.757	144207266		A	active_match	-9
NCGC00260016-01	tox21-mitotox-p1	activity	Tox21_202467	1,2-Dihydro-2,2,4-trimethylquinoline, polymer	26780-96-1	active antagonist	active antagonist	56.1884	-110.753	144209665		Cc	inconclusive	-5.33333
NCGC00257306-01	tox21-mitotox-p1	activity	Tox21_303599	Bisphenol F	207134	active antagonist	active antagonist	8.63492	-110.728	144213904		A	active_match	-9
NCGC00259536-01	tox21-mitotox-p1	activity	Tox21_201987	Folpet	133-07-3	active antagonist	active antagonist	8.51213	-110.553	144209185		C	active_match	-8.33333
NCGC00168786-01	tox21-mitotox-p1	signal	Tox21_112646	Deserpidine	131-01-1	active antagonist	active antagonist	4.62084	-110.542	144206199		A	active_match	-9	blue (460 nm) auto fluorescent;
NCGC00189074-01	tox21-mitotox-p1	signal	Tox21_113363	C.I. 1040	212631-79-3	active antagonist	active antagonist	7.79114	-110.539	144206914		A	active_match	-9	possible blue (460 nm) auto fluorescent;
NCGC00257459-01	tox21-mitotox-p1	signal	Tox21_303560	Bicalutamide	90357-06-5	active antagonist	active antagonist	22.5019	-110.524	144213865		A	active_match	-7
NCGC00258442-01	tox21-mitotox-p1	signal	Tox21_200888	N,N-Diethylbenzene-1,4-diamine	93-05-0	active antagonist	active antagonist	47.103	-110.518	144208086		A	inconclusive	-5.33333
NCGC00168786-01	tox21-mitotox-p1	activity	Tox21_112646	Deserpidine	131-01-1	active antagonist	active antagonist	4.62084	-110.503	144206199		A	active_match	-9	blue (460 nm) auto fluorescent;
NCGC00260657-01	tox21-mitotox-p1	activity	Tox21_203112	NTP Mix23 AR2 2-EQP	NOCAS_49553	active antagonist	active antagonist	29.8493	-110.478	144210310		M	active_match	-7
NCGC00257194-01	tox21-mitotox-p1	activity	Tox21_303044	Phenmedipham	13684-63-4	active antagonist	active antagonist	5.8829	-110.464	144213361		D	active_match	-9
NCGC00255609-01	tox21-mitotox-p1	activity	Tox21_301458	Chlorfenethol	29380	active antagonist	active antagonist	26.278	-110.431	144211775		ND	active_match	-7.66667
NCGC00254705-01	tox21-mitotox-p1	viability	Tox21_300801	Captafol	191906	active antagonist	active antagonist	71.273	-110.418	144211118		ND	active_match	-2
NCGC00257862-01	tox21-mitotox-p1	activity	Tox21_200308	3-Hydroxy-N-phenylaniline	101-18-8	active antagonist	active antagonist	28.4764	-110.36	144207506		A	active_match	-7
NCGC00254170-01	tox21-mitotox-p1	activity	Tox21_300202	Darbufelone mesylate	139340-56-0	active antagonist	active antagonist	11.7379	-110.324	144210522		A	active_match	-8.33333	possible blue (460 nm) auto fluorescent;
NCGC00257271-01	tox21-mitotox-p1	activity	Tox21_303354	6-Hydroxy-2-naphthyl disulfide	6088-51-3	active antagonist	active antagonist	28.3743	-110.287	144213671		A	active_match	-7.66667
NCGC00257639-01	tox21-mitotox-p1	activity	Tox21_200085	3,4-Dichlorophenyl isocyanate	102-36-3	active antagonist	active antagonist	14.5371	-110.28	144207283		F	active_match	-8.33333
NCGC00164633-01	tox21-mitotox-p1	signal	Tox21_112251	Nisoldipine	63675-72-9	active antagonist	active antagonist	16.1535	-110.209	144205804		F	active_match	-7.66667
NCGC00258343-01	tox21-mitotox-p1	activity	Tox21_200789	6-Hydroxy-2-naphthyl disulfide	6088-51-3	active antagonist	active antagonist	40.1205	-110.203	144207987		A	active_match	-7
NCGC00255525-01	tox21-mitotox-p1	signal	Tox21_301354	Fluorodifen	15457-05-3	active antagonist	active antagonist	20.0875	-110.199	144211671		ND	active_match	-7.66667	possible blue (460 nm) auto fluorescent;
NCGC00254523-01	tox21-mitotox-p1	activity	Tox21_300534	Heptachlor	76-44-8	active antagonist	active antagonist	44.9702	-110.108	144210852		A	active_match	-7
NCGC00091196-01	tox21-mitotox-p1	signal	Tox21_111100	2,4,5-Trichlorophenol	95-95-4	active antagonist	active antagonist	7.61005	-110.09	144204651		A	active_match	-9
NCGC00259201-01	tox21-mitotox-p1	viability	Tox21_201652	Dichlone	117-80-6	active antagonist	active antagonist	19.3902	-110.065	144208850		A	active_match	-7.66667	blue (460 nm) auto fluorescent;
NCGC00160556-01	tox21-mitotox-p1	activity	Tox21_111896	Rafoxanide	22662-39-1	active antagonist	active antagonist	3.2713	-110.058	144205449		A	active_match	-9
NCGC00255380-01	tox21-mitotox-p1	activity	Tox21_302171	Nordihydroguaiaretic acid	500-38-9	active antagonist	active antagonist	15.3553	-110.047	144212488		A	active_match	-9	possible blue (460 nm) auto fluorescent;
NCGC00260502-01	tox21-mitotox-p1	signal	Tox21_202956	3-Acetylphenanthrene	2039-76-1	active antagonist	active antagonist	50.1497	-110.032	144210154		A	active_match	-7
NCGC00257433-01	tox21-mitotox-p1	activity	Tox21_303466	Benzamide, N,N'-(dithiodi-2,1-phenylene)bis-	135-57-9	active antagonist	active antagonist	18.6034	-110.002	144213776		A	active_match	-8.33333	possible blue (460 nm) auto fluorescent;
NCGC00164015-01	tox21-mitotox-p1	signal	Tox21_112077	1-Phenyl-3-methyl-5-pyrazolone	89-25-8	active antagonist	active antagonist	17.0368	-109.942	144205630		A	active_match	-7.66667
NCGC00259438-01	tox21-mitotox-p1	activity	Tox21_201889	2,5-Dichlorophenol	583-78-8	active antagonist	active antagonist	41.1828	-109.935	144209087		A	active_match	-7
NCGC00257269-01	tox21-mitotox-p1	activity	Tox21_303608	4,4'-(4-Methylpentane-2,2-diyl)diphenol	6807-17-6	active antagonist	active antagonist	8.63492	-109.921	144213913		A	active_match	-9
NCGC00160601-01	tox21-mitotox-p1	activity	Tox21_111928	Anilamate	5591-49-1	active antagonist	active antagonist	6.28136	-109.916	144205481		ND	active_match	-9
NCGC00015741-06	tox21-mitotox-p1	signal	Tox21_110210	Masoprocol	27686-84-6	active antagonist	active antagonist	16.3953	-109.908	144203761		A	active_match	-7.66667	possible blue (460 nm) auto fluorescent;
NCGC00259303-01	tox21-mitotox-p1	signal	Tox21_201754	4-Nitrosophenol	104-91-6	active antagonist	active antagonist	2.46983	-109.844	144208952		Fns	active_match	-8.33333
NCGC00257008-01	tox21-mitotox-p1	activity	Tox21_303132	Dicyclohexyl phthalate	84-61-7	active antagonist	active antagonist	34.873	-109.768	144213449		A	active_match	-7
NCGC00255246-01	tox21-mitotox-p1	activity	Tox21_302273	Metconazole	125116-23-6	active antagonist	active antagonist	58.829	-109.753	144212590		A	active_match	-7
NCGC00260433-01	tox21-mitotox-p1	signal	Tox21_202887	2-Amino-4,6-dinitrophenol	96-91-3	active antagonist	active antagonist	4.59782	-109.723	144210085		A	active_match	-9
NCGC00256738-01	tox21-mitotox-p1	viability	Tox21_302482	Triphenyllead acetate	1162-06-7	active antagonist	active antagonist	33.082	-109.709	144212799		F	active_match	-7.66667
NCGC00260178-01	tox21-mitotox-p1	signal	Tox21_202630	1-Dodecyl-3-methylimidazolium trifluoromethanesulfonate	404001-52-1	active antagonist	active antagonist	20.4352	-109.699	144209828		A	active_match	-8.33333
NCGC00258105-01	tox21-mitotox-p1	signal	Tox21_200551	Pentylparaben	6521-29-5	active antagonist	active antagonist	9.08235	-109.696	144207749		A	active_match	-9
NCGC00258213-01	tox21-mitotox-p1	activity	Tox21_200659	Strobane	8001-50-1	active antagonist	active antagonist	12.9295	-109.66	144207857		M	active_match	-9
NCGC00254893-01	tox21-mitotox-p1	activity	Tox21_300991	4-Chlorophenyl isocyanate	104-12-1	active antagonist	active antagonist	0.27306	-109.555	144211308		ND	active_match	-9
NCGC00258542-01	tox21-mitotox-p1	activity	Tox21_200989	4-Hydroxyphenyl retinamide	65646-68-6	active antagonist	active antagonist	3.95535	-109.544	144208187		B	active_match	-9
NCGC00254432-01	tox21-mitotox-p1	activity	Tox21_300617	1-Hydroxypyrene	5315-79-7	active antagonist	active antagonist	4.67296	-109.54	144210934		A	active_match	-9	blue (460 nm) auto fluorescent;
NCGC00260148-01	tox21-mitotox-p1	viability	Tox21_202600	Triphenyltin acetate	900-95-8	active antagonist	active antagonist	11.7379	-109.46	144209798		Ac	active_match	-9
NCGC00257710-01	tox21-mitotox-p1	activity	Tox21_200156	2,2',4,4',5-Pentabromodiphenyl ether	60348-60-9	active antagonist	active antagonist	7.99696	-109.45	144207354		A	active_match	-7.66667
NCGC00256540-01	tox21-mitotox-p1	signal	Tox21_302972	2,4,6-Tribromophenol	118-79-6	active antagonist	active antagonist	58.829	-109.396	144213289		A	active_match	-7
NCGC00258621-01	tox21-mitotox-p1	activity	Tox21_201068	Bromoxynil octanoate	1689-99-2	active antagonist	active antagonist	15.2929	-109.355	144208266		B	active_match	-8.33333
NCGC00259669-01	tox21-mitotox-p1	signal	Tox21_202120	1-Naphthol	90-15-3	active antagonist	active antagonist	44.4239	-109.335	144209318		A	active_match	-7
NCGC00168785-01	tox21-mitotox-p1	signal	Tox21_112645	Diclazuril	101831-37-2	active antagonist	active antagonist	12.0611	-109.27	144206198		A	active_match	-9
NCGC00165865-01	tox21-mitotox-p1	signal	Tox21_113546	Penfluridol	26864-56-2	active antagonist	active antagonist	28.1796	-109.269	144207095		A	inconclusive	-5.33333
NCGC00258734-01	tox21-mitotox-p1	activity	Tox21_201182	3,3',5,5'-Tetrabromobisphenol A	79-94-7	active antagonist	active antagonist	14.7171	-109.239	144208380		A	active_match	-7.66667
NCGC00015724-10	tox21-mitotox-p1	signal	Tox21_110206	Niflumic acid	4394-00-7	active antagonist	active antagonist	14.0622	-109.211	144203757		A	active_match	-7.66667
NCGC00254041-01	tox21-mitotox-p1	activity	Tox21_300088	4-(2-Methylbutan-2-yl)phenol	80-46-6	active antagonist	active antagonist	19.3312	-109.198	144210408		Ac	active_match	-8.33333
NCGC00258130-01	tox21-mitotox-p1	viability	Tox21_200576	Tetraoctylphosphonium bromide	23906-97-0	active antagonist	active antagonist	29.3045	-109.177	144207774		A	active_match	-8.33333	possible blue (460 nm) auto fluorescent;
NCGC00258301-01	tox21-mitotox-p1	activity	Tox21_200747	4-Methyl-2,6-dinitrophenol	609-93-8	active antagonist	active antagonist	26.5454	-109.175	144207945		A	active_match	-7
NCGC00259296-01	tox21-mitotox-p1	signal	Tox21_201747	1-Phenyl-3-methyl-5-pyrazolone	89-25-8	active antagonist	active antagonist	66.4102	-109.087	144208945		A	active_match	-7
NCGC00258675-01	tox21-mitotox-p1	activity	Tox21_201123	4-Hexyl-4'-cyanobiphenyl	41122-70-7	active antagonist	active antagonist	42.53	-109.086	144208321		A	active_match	-7
NCGC00254021-01	tox21-mitotox-p1	activity	Tox21_300054	4-Chloro-3-methylphenol	59-50-7	active antagonist	active antagonist	27.306	-109.041	144210374		A	active_match	-7
NCGC00180998-01	tox21-mitotox-p1	activity	Tox21_112651	Amylmetacresol	1300-94-3	active antagonist	active antagonist	11.17	-108.986	144206204		A	active_match	-8.33333
NCGC00255230-01	tox21-mitotox-p1	signal	Tox21_301489	1,4-Benzenediamine, N-(1-methylheptyl)-N'-phenyl-	15233-47-3	active antagonist	active antagonist	38.5708	-108.912	144211806		A	active_match	-7	possible blue (460 nm) auto fluorescent;
NCGC00257317-01	tox21-mitotox-p1	signal	Tox21_303488	2,4,4'-Trihydroxybenzophenone	1470-79-7	active antagonist	active antagonist	61.1306	-108.891	144213797		A	active_match	-7
NCGC00094596-03	tox21-mitotox-p1	signal	Tox21_113168	Beclazone	1327543	active antagonist	active antagonist	25.6016	-108.794	144206719		A	active_match	-7
NCGC00161326-04	tox21-mitotox-p1	activity	Tox21_111987	Calcifediol	19356-17-3	active antagonist	active antagonist	5.81729	-108.599	144205540		A	active_match	-9
NCGC00260337-01	tox21-mitotox-p1	signal	Tox21_202791	Sodium bithionolate	6385-58-6	active antagonist	active antagonist	0.812726	-108.524	144209989		A	active_match	-9	possible blue (460 nm) auto fluorescent;
NCGC00255455-01	tox21-mitotox-p1	activity	Tox21_301860	Coumachlor	81-82-3	active antagonist	active antagonist	40.4611	-108.506	144212177		F	active_match	-7
NCGC00164547-01	tox21-mitotox-p1	activity	Tox21_112176	Zafirlukast	107753-78-6	active antagonist	active antagonist	10.5909	-108.49	144205729		A	active_match	-8.33333
NCGC00091146-02	tox21-mitotox-p1	activity	Tox21_111090	Phenothiazine	92-84-2	active antagonist	active antagonist	8.41267	-108.487	144204641		A	active_match	-9
NCGC00258583-01	tox21-mitotox-p1	viability	Tox21_201030	4-Aminophenol	123-30-8	active antagonist	active antagonist	54.4641	-108.425	144208228		A	active_match	-7
NCGC00254676-01	tox21-mitotox-p1	activity	Tox21_300772	Captan	133-06-2	active antagonist	active antagonist	10.2915	-108.241	144211089		A	active_match	-9
NCGC00168785-01	tox21-mitotox-p1	activity	Tox21_112645	Diclazuril	101831-37-2	active antagonist	active antagonist	11.17	-108.221	144206198		A	active_match	-8.33333
NCGC00260180-01	tox21-mitotox-p1	signal	Tox21_202632	1-Dodecyl-3-methylimidazolium iodide	81995-09-7	active antagonist	active antagonist	30.9185	-108.176	144209830		A	active_match	-7
NCGC00254564-01	tox21-mitotox-p1	activity	Tox21_300656	2,2-Bis(4-hydroxyphenyl)-1,1,1-trichloroethane	2971-36-0	active antagonist	active antagonist	8.30982	-108.098	144210973		A	active_match	-9
NCGC00183597-01	tox21-mitotox-p1	activity	Tox21_113030	Betamethasone butyrate propionate	1327324	active antagonist	active antagonist	27.644	-108.065	144206581		A	active_match	-7
NCGC00259879-01	tox21-mitotox-p1	activity	Tox21_202330	trans-Retinoic acid	302-79-4	active antagonist	active antagonist	46.7771	-108.019	144209528		B	active_match	-7	possible blue (460 nm) auto fluorescent;
NCGC00260161-01	tox21-mitotox-p1	signal	Tox21_202613	Trihexyltetradecylphosphonium dicyanamide	701921-71-3	active antagonist	active antagonist	0.416478	-107.97	144209811		ND	active_match	-9
NCGC00017042-01	tox21-mitotox-p1	activity	Tox21_110753	Pyrvinium pamoate	3546-41-6	active antagonist	active antagonist	2.01991	-107.938	144204304		A	active_match	-8.33333	possible red (590 nm) auto fluorescent
NCGC00254848-01	tox21-mitotox-p1	activity	Tox21_300946	Bromofenoxim	13181-17-4	active antagonist	active antagonist	1.08155	-107.913	144211263		A	active_match	-9
NCGC00256003-01	tox21-mitotox-p1	activity	Tox21_301224	Tolylfluanid	731-27-1	active antagonist	active antagonist	21.6899	-107.9	144211541		A	active_match	-7
NCGC00255244-01	tox21-mitotox-p1	signal	Tox21_302248	2,4,6-Trinitro-1,3-dimethyl-5-tert-butylbenzene	81-15-2	active antagonist	active antagonist	37.1186	-107.888	144212565		A	active_match	-7
NCGC00258514-01	tox21-mitotox-p1	activity	Tox21_200961	Fenticlor	97-24-5	active antagonist	active antagonist	1.85655	-107.833	144208159		A	active_match	-9
NCGC00241108-01	tox21-mitotox-p1	activity	Tox21_113597	Axitinib	319460-85-0	active antagonist	active antagonist	3.7578	-107.817	144207146		I	active_match	-8.33333
NCGC00182056-02	tox21-mitotox-p1	signal	Tox21_113024	Dioctyldimethylammonium chloride	5538-94-3	active antagonist	active antagonist	22.8175	-107.81	144206575		B	active_match	-7
NCGC00256408-01	tox21-mitotox-p1	activity	Tox21_302980	Riboflavin	83-88-5	active antagonist	active antagonist	4.01715	-107.777	144213297		A	active_match	-9	blue (460 nm) auto fluorescent;
NCGC00254791-01	tox21-mitotox-p1	signal	Tox21_300887	Diniconazole	83657-24-3	active antagonist	active antagonist	11.2803	-107.689	144211204		A	active_match	-9
NCGC00254185-01	tox21-mitotox-p1	activity	Tox21_300186	2,4,5-Trichlorophenol	95-95-4	active antagonist	active antagonist	4.16478	-107.662	144210506		A	active_match	-9
NCGC00013058-01	tox21-mitotox-p1	signal	Tox21_110008	Malachite green oxalate	2437-29-8	active antagonist	active antagonist	26.6032	-107.612	144203559		D	inconclusive	-5.33333	possible blue (460 nm) auto fluorescent;
NCGC00016705-05	tox21-mitotox-p1	signal	Tox21_110570	Tolfenamic acid	13710-19-5	active antagonist	active antagonist	18.1246	-107.562	144204121		A	active_match	-7
NCGC00257906-01	tox21-mitotox-p1	activity	Tox21_200352	1-Fluoro-2,4-dinitrobenzene	70-34-8	active antagonist	active antagonist	2.18886	-107.442	144207550		Ac	active_match	-9
NCGC00256596-01	tox21-mitotox-p1	activity	Tox21_303002	Auramine hydrochloride	2465-27-2	active antagonist	active antagonist	46.7129	-107.414	144213319		B	active_match	-7	blue (460 nm) auto fluorescent;
NCGC00260400-01	tox21-mitotox-p1	activity	Tox21_202854	Phloretin	60-82-2	active antagonist	active antagonist	4.25813	-107.388	144210052		A	active_match	-9
NCGC00257925-01	tox21-mitotox-p1	activity	Tox21_200371	N,N'-Bis(1-methylpropyl)-1,4-benzenediamine	101-96-2	active antagonist	active antagonist	11.9651	-107.386	144207569		Bc	active_match	-9	possible blue (460 nm) auto fluorescent;
NCGC00159375-02	tox21-mitotox-p1	signal	Tox21_111615	1,4-Benzenediamine	106-50-3	active antagonist	active antagonist	1.23481	-107.36	144205168		Ac	active_match	-9
NCGC00256546-01	tox21-mitotox-p1	signal	Tox21_302753	Chloranocryl	96671	active antagonist	active antagonist	54.2611	-107.359	144213070		A	active_match	-7
NCGC00260175-01	tox21-mitotox-p1	signal	Tox21_202627	1,3-Didecyl-2-methylimidazolium chloride	70862-65-6	active antagonist	active antagonist	5.24848	-107.344	144209825		A	active_match	-9
NCGC00258705-01	tox21-mitotox-p1	activity	Tox21_201153	Zearalenone	17924-92-4	active antagonist	active antagonist	4.16811	-107.267	144208351		A	active_match	-9
NCGC00258100-01	tox21-mitotox-p1	activity	Tox21_200546	Dodecylparaben	2664-60-0	active antagonist	active antagonist	4.19444	-107.264	144207744		A	active_match	-9
NCGC00094614-03	tox21-mitotox-p1	signal	Tox21_111305	4-Chloro-3,5-dimethylphenol	88-04-0	active antagonist	active antagonist	18.8336	-107.253	144204858		A	active_match	-7
NCGC00016043-03	tox21-mitotox-p1	activity	Tox21_110287	Tyrphostin 23	118409-57-7	active antagonist	active antagonist	17.7033	-107.25	144203838		A	active_match	-7.66667	possible blue (460 nm) auto fluorescent;
NCGC00159476-02	tox21-mitotox-p1	activity	Tox21_111700	Tribromsalan	32055	active antagonist	active antagonist	1.88336	-107.111	144205253		A	active_match	-9
NCGC00017113-01	tox21-mitotox-p1	signal	Tox21_110782	Flunixin meglumine	42461-84-7	active antagonist	active antagonist	10.5196	-107.073	144204333		A	active_match	-7
NCGC00166123-01	tox21-mitotox-p1	signal	Tox21_113095	Brilliant Green	633-03-4	active antagonist	active antagonist	0.334915	-107.058	144206646		A	active_match	-9
NCGC00163815-04	tox21-mitotox-p1	signal	Tox21_400078	Oryzalin	19044-88-3	active antagonist	active antagonist	13.2469	-107.045	144214039		A	active_match	-8.47619
NCGC00257382-01	tox21-mitotox-p1	signal	Tox21_303659	Hydroxyflutamide	52806-53-8	active antagonist	active antagonist	29.2819	-107.042	144213961		A	active_match	-7
NCGC00014648-01	tox21-mitotox-p1	activity	Tox21_110055	Spiclomazine hydrochloride	27007-85-8	active antagonist	active antagonist	34.8017	-107.032	144203606		A	active_match	-2
NCGC00255771-01	tox21-mitotox-p1	activity	Tox21_301372	2,4-Diisopropylphenol	377788	active antagonist	active antagonist	17.2289	-106.923	144211689		Ac	active_match	-9
NCGC00254581-01	tox21-mitotox-p1	signal	Tox21_300673	Ethyl (2E,4Z)-deca-2,4-dienoate	3025-30-7	active antagonist	active antagonist	63.6882	-106.781	144210990		F	inconclusive	-5.33333	possible blue (460 nm) auto fluorescent;
NCGC00095227-01	tox21-mitotox-p1	signal	Tox21_111486	Alizarin	72-48-0	active antagonist	active antagonist	10.5909	-106.763	144205039		A	active_match	-7.66667
NCGC00254338-01	tox21-mitotox-p1	activity	Tox21_300385	2,5-Di-tert-butylbenzene-1,4-diol	88-58-4	active antagonist	active antagonist	7.40614	-106.745	144210703		A	active_match	-9
NCGC00257118-01	tox21-mitotox-p1	activity	Tox21_303333	4-Nitro-N-phenylaniline	836-30-6	active antagonist	active antagonist	6.35221	-106.727	144213650		A	active_match	-9	blue (460 nm) auto fluorescent;
NCGC00260172-01	tox21-mitotox-p1	signal	Tox21_202624	1-Decyl-3-methylimidazolium hexafluorophosphate	362043-46-7	active antagonist	active antagonist	37.0431	-106.718	144209822		A	active_match	-7
NCGC00260233-01	tox21-mitotox-p1	signal	Tox21_202685	1-Butyl-4-methylpyridinium chloride	112400-86-9	active antagonist	active antagonist	3.55396	-106.707	144209883		ND	active_match	-9
NCGC00259480-01	tox21-mitotox-p1	activity	Tox21_201931	2,3,4,6-Tetrachlorophenol	58-90-2	active antagonist	active antagonist	16.2268	-106.698	144209129		A	active_match	-9
NCGC00014648-01	tox21-mitotox-p1	signal	Tox21_110055	Spiclomazine hydrochloride	27007-85-8	active antagonist	active antagonist	33.4915	-106.662	144203606		A	active_match	-2
NCGC00258953-01	tox21-mitotox-p1	signal	Tox21_201402	1,2,5,6,9,10-Hexabromocyclododecane	3194-55-6	active antagonist	active antagonist	4.65395	-106.653	144208600		A	active_match	-9
NCGC00015747-03	tox21-mitotox-p1	activity	Tox21_110211	Nicardipine	55985-32-5	active antagonist	active antagonist	21.9584	-106.641	144203762		A	active_match	-7
NCGC00257360-01	tox21-mitotox-p1	signal	Tox21_303358	2,2'-Methylenebis(ethyl-6-tert-butylphenol)	88-24-4	active antagonist	active antagonist	1.42208	-106.633	144213674		ND	active_match	-9
NCGC00255407-01	tox21-mitotox-p1	signal	Tox21_301548	4-Heptylphenol	1987-50-4	active antagonist	active antagonist	13.9506	-106.626	144211865		A	active_match	-8.66667
NCGC00163886-02	tox21-mitotox-p1	activity	Tox21_113416	Fenchlorphos	299-84-3	active antagonist	active antagonist	13.8548	-106.617	144206966		ND	active_match	-8.33333
NCGC00254176-01	tox21-mitotox-p1	activity	Tox21_300067	p,p'-DDT	50-29-3	active antagonist	active antagonist	20.8733	-106.579	144210387		A	active_match	-7.66667
NCGC00260447-01	tox21-mitotox-p1	signal	Tox21_202901	2-Hydroxyanthraquinone	605-32-3	active antagonist	active antagonist	4.01205	-106.577	144210099		A	active_match	-9
NCGC00095029-01	tox21-mitotox-p1	activity	Tox21_111396	Lasalocid sodium	25999-20-6	active antagonist	active antagonist	1.14358	-106.562	144204949		A	active_match	-9
NCGC00013679-02	tox21-mitotox-p1	activity	Tox21_110031	Fenticlor	97-24-5	active antagonist	active antagonist	2.50066	-106.562	144203582		A	active_match	-9
NCGC00258304-01	tox21-mitotox-p1	signal	Tox21_200750	Trihexyltetradecylphosphonium hexafluorophosphate	374683-44-0	active antagonist	active antagonist	0.448331	-106.502	144207948		A	active_match	-9
NCGC00167451-01	tox21-mitotox-p1	activity	Tox21_112455	Halobetasol propionate	66852-54-8	active antagonist	active antagonist	15.184	-106.382	144206008		A	active_match	-7
NCGC00090680-01	tox21-mitotox-p1	activity	Tox21_110994	Carbaryl	63-25-2	active antagonist	active antagonist	14.9601	-106.292	144204545		D	active_match	-7
NCGC00254801-01	tox21-mitotox-p1	activity	Tox21_300897	Fluroxypyr-meptyl	81406-37-3	active antagonist	active antagonist	63.5221	-106.291	144211214		A	active_match	-7
NCGC00257532-01	tox21-mitotox-p1	activity	Tox21_302190	4-Phenoxyphenol	831-82-3	active antagonist	active antagonist	27.9661	-106.28	144212507		A	active_match	-7
NCGC00260638-01	tox21-mitotox-p1	activity	Tox21_203093	NTP Mix114 ER1 10-EQC	NOCAS_49534	active antagonist	active antagonist	18.8336	-106.249	144210291		M	active_match	-6.33333
NCGC00256886-01	tox21-mitotox-p1	signal	Tox21_302713	Diethylstilbestrol dipropionate	130-80-3	active antagonist	active antagonist	11.7379	-106.245	144213030		A	active_match	-9
NCGC00258297-01	tox21-mitotox-p1	activity	Tox21_200743	4-Methoxy-3-nitro-N-phenylbenzamide	97-32-5	active antagonist	active antagonist	11.3765	-106.12	144207941		A	active_match	-7.66667	possible blue (460 nm) auto fluorescent;
NCGC00254813-01	tox21-mitotox-p1	signal	Tox21_300909	6-Chlorothymol	89-68-9	active antagonist	active antagonist	4.49702	-106.111	144211226		A	active_match	-9
NCGC00255928-01	tox21-mitotox-p1	activity	Tox21_302408	Triethylene glycol bis(3-tert-butyl-4-hydroxy-5-methylphenyl)propionate	36443-68-2	active antagonist	active antagonist	59.6248	-106.068	144212725		ND	inconclusive	-5.33333
NCGC00260101-01	tox21-mitotox-p1	activity	Tox21_202552	Dichlorodiphenylsilane	29498	active antagonist	active antagonist	12.9584	-106.039	144209750		ND	active_match	-8.33333
NCGC00255664-01	tox21-mitotox-p1	activity	Tox21_301769	Silwet L77	27306-78-1	active antagonist	active antagonist	5.66142	-106.013	144212086		A	active_match	-9
NCGC00254342-01	tox21-mitotox-p1	activity	Tox21_300628	3-Hydroxyfluorene	6344-67-8	active antagonist	active antagonist	12.6743	-105.979	144210945		A	active_match	-9
NCGC00159337-02	tox21-mitotox-p1	activity	Tox21_111582	Efavirenz	154598-52-4	active antagonist	active antagonist	5.95572	-105.946	144205135		A	active_match	-9
NCGC00255906-01	tox21-mitotox-p1	activity	Tox21_302241	Triphenyltin fluoride	379-52-2	active antagonist	active antagonist	0.467296	-105.94	144212558		ND	active_match	-9
NCGC00255719-01	tox21-mitotox-p1	activity	Tox21_301429	Isodrin	465-73-6	active antagonist	active antagonist	43.2771	-105.93	144211746		ND	active_match	-7
NCGC00255113-01	tox21-mitotox-p1	activity	Tox21_301760	2-Hydrazino-4-(4-nitrophenyl)thiazole	26049-70-7	active antagonist	active antagonist	1.5956	-105.925	144212077		D	active_match	-9
NCGC00164446-01	tox21-mitotox-p1	activity	Tox21_112120	Ciglitizone	74772-77-3	active antagonist	active antagonist	8.21714	-105.917	144205673		A	active_match	-9
NCGC00258699-01	tox21-mitotox-p1	activity	Tox21_201147	4-(Benzyloxyl)phenol	103-16-2	active antagonist	active antagonist	31.1578	-105.896	144208345		Ac	active_match	-7
NCGC00259296-01	tox21-mitotox-p1	activity	Tox21_201747	1-Phenyl-3-methyl-5-pyrazolone	89-25-8	active antagonist	active antagonist	61.5038	-105.895	144208945		A	active_match	-7
NCGC00255466-01	tox21-mitotox-p1	activity	Tox21_302258	3,4-Dichlorophenylurea	155998	active antagonist	active antagonist	54.3165	-105.859	144212575		A	active_match	-7
NCGC00258303-01	tox21-mitotox-p1	activity	Tox21_200749	4,4'-Butane-1,1-diylbis(2-tert-butyl-5-methylphenol)	85-60-9	active antagonist	active antagonist	5.51482	-105.845	144207947		A	active_match	-9
NCGC00258043-01	tox21-mitotox-p1	activity	Tox21_200489	Benzylhydrazine dihydrochloride	20570-96-1	active antagonist	active antagonist	27.8066	-105.8	144207687		D	active_match	-7
NCGC00253953-01	tox21-mitotox-p1	activity	Tox21_300040	2,4-Dichlorophenol	120-83-2	active antagonist	active antagonist	28.3743	-105.8	144210360		A	active_match	-7
NCGC00255246-01	tox21-mitotox-p1	signal	Tox21_302273	Metconazole	125116-23-6	active antagonist	active antagonist	48.5577	-105.757	144212590		A	active_match	-7
NCGC00160408-01	tox21-mitotox-p1	activity	Tox21_111793	Benziodarone	68-90-6	active antagonist	active antagonist	2.98493	-105.749	144205346		A	active_match	-9	possible blue (460 nm) auto fluorescent;
NCGC00168787-01	tox21-mitotox-p1	signal	Tox21_112647	Norelgestromin	53016-31-2	active antagonist	active antagonist	13.0233	-105.746	144206200		A	active_match	-7
NCGC00255488-01	tox21-mitotox-p1	signal	Tox21_301524	4,6-Di-tert-butyl-m-cresol	497-39-2	active antagonist	active antagonist	2.6278	-105.708	144211841		A	active_match	-9
NCGC00015735-07	tox21-mitotox-p1	signal	Tox21_110209	Niclosamide	50-65-7	active antagonist	active antagonist	0.037578	-105.674	144203760		A	active_match	-9
NCGC00164445-01	tox21-mitotox-p1	activity	Tox21_112119	Troglitazone	97322-87-7	active antagonist	active antagonist	10.5909	-105.61	144205672		A	active_match	-9
NCGC00257075-01	tox21-mitotox-p1	signal	Tox21_303317	Pindone	83-26-1	active antagonist	active antagonist	27.306	-105.601	144213634		A	active_match	-7.66667
NCGC00259914-01	tox21-mitotox-p1	activity	Tox21_202365	Endosulfan	115-29-7	active antagonist	active antagonist	18.6223	-105.584	144209563		ND	active_match	-8
NCGC00257745-01	tox21-mitotox-p1	signal	Tox21_200191	N,N-Dimethyl-p-phenylenediamine	99-98-9	active antagonist	active antagonist	9.45256	-105.527	144207389		A	active_match	-8.33333
NCGC00255354-01	tox21-mitotox-p1	signal	Tox21_301579	Chlorfenapyr	122453-73-0	active antagonist	active antagonist	0.0740614	-105.518	144211896		ND	active_match	-9	possible blue (460 nm) auto fluorescent;
NCGC00258695-01	tox21-mitotox-p1	activity	Tox21_201143	Pentabromodiphenyl ether	32534-81-9	active antagonist	active antagonist	15.4647	-105.483	144208341		D	active_match	-7.66667
NCGC00255759-01	tox21-mitotox-p1	activity	Tox21_301628	Tetraiodoethene	513-92-8	active antagonist	active antagonist	5.44827	-105.477	144211945		ND	active_match	-9
NCGC00257296-01	tox21-mitotox-p1	activity	Tox21_303474	FR150011	149413-74-1	active antagonist	active antagonist	13.6854	-105.447	144213784		A	active_match	-8.33333
NCGC00258475-01	tox21-mitotox-p1	signal	Tox21_200921	Nelfinavir mesylate	159989-65-8	active antagonist	active antagonist	10.1855	-105.437	144208119		A	active_match	-9
NCGC00091196-01	tox21-mitotox-p1	activity	Tox21_111100	2,4,5-Trichlorophenol	95-95-4	active antagonist	active antagonist	7.04781	-105.429	144204651		A	active_match	-9
NCGC00255775-01	tox21-mitotox-p1	activity	Tox21_301921	Tetrabromophenolphthalein ethyl ester	1176-74-5	active antagonist	active antagonist	23.8043	-105.422	144212238		ND	active_match	-7
NCGC00255569-01	tox21-mitotox-p1	activity	Tox21_301918	Bromofos	2104-96-3	active antagonist	active antagonist	7.69588	-105.376	144212235		D	active_match	-9
NCGC00254014-01	tox21-mitotox-p1	activity	Tox21_300251	SSR161421	NOCAS_47374	active antagonist	active antagonist	7.40614	-105.339	144210571		A	active_match	-9
NCGC00254134-01	tox21-mitotox-p1	signal	Tox21_300191	p,p'-DDD	72-54-8	active antagonist	active antagonist	16.5803	-105.328	144210511		A	active_match	-8.33333
NCGC00255185-01	tox21-mitotox-p1	signal	Tox21_302288	Betamethasone valerate	2152-44-5	active antagonist	active antagonist	24.3365	-105.323	144212605		A	active_match	-7.66667
NCGC00254791-01	tox21-mitotox-p1	activity	Tox21_300887	Diniconazole	83657-24-3	active antagonist	active antagonist	12.1802	-105.321	144211204		A	active_match	-9
NCGC00259311-01	tox21-mitotox-p1	viability	Tox21_201762	Gentian Violet	548-62-9	active antagonist	active antagonist	60.8199	-105.306	144208960		A	active_match	-7	blue (460 nm) auto fluorescent;
NCGC00254059-01	tox21-mitotox-p1	signal	Tox21_300297	C.I. Solvent Yellow 14	842-07-9	active antagonist	active antagonist	7.40614	-105.264	144210617		A	active_match	-9
NCGC00164127-02	tox21-mitotox-p1	activity	Tox21_112084	4-(1,1,3,3-Tetramethylbutyl)phenol	140-66-9	active antagonist	active antagonist	3.81406	-105.194	144205637		A	active_match	-9
NCGC00257343-01	tox21-mitotox-p1	activity	Tox21_303610	(2-Nitro-1-propenyl)benzene	705-60-2	active antagonist	active antagonist	38.5708	-105.163	144213915		ND	inconclusive	-5.33333	possible blue (460 nm) auto fluorescent;
NCGC00013679-02	tox21-mitotox-p1	signal	Tox21_110031	Fenticlor	97-24-5	active antagonist	active antagonist	2.59849	-105.163	144203582		A	active_match	-9
NCGC00255485-01	tox21-mitotox-p1	activity	Tox21_301914	Chloropropylate	1437871	active antagonist	active antagonist	26.278	-105.102	144212231		A	active_match	-7
NCGC00256933-01	tox21-mitotox-p1	activity	Tox21_303116	2,3,6-Trichlorophenol	933-75-5	active antagonist	active antagonist	63.5221	-105.076	144213433		A	active_match	-7
NCGC00254862-01	tox21-mitotox-p1	activity	Tox21_300960	Dichlofluanid	1085-98-9	active antagonist	active antagonist	5.24314	-104.983	144211277		A	active_match	-9	possible blue (460 nm) auto fluorescent;
NCGC00160448-01	tox21-mitotox-p1	activity	Tox21_111818	Tibrofan	15686-72-3	active antagonist	active antagonist	0.790777	-104.958	144205371		A	active_match	-9
NCGC00255626-01	tox21-mitotox-p1	activity	Tox21_302073	3,5-Dichlorosalicyl-3,4-dichloroanilide	1154-59-2	active antagonist	active antagonist	0.216899	-104.956	144212390		A	active_match	-9	blue (460 nm) auto fluorescent;
NCGC00258094-01	tox21-mitotox-p1	activity	Tox21_200540	Heptylparaben	1085-12-7	active antagonist	active antagonist	10.0778	-104.929	144207738		A	active_match	-9
NCGC00255370-01	tox21-mitotox-p1	activity	Tox21_301873	Leflunomide	75706-12-6	active antagonist	active antagonist	13.6854	-104.903	144212190		A	active_match	-8.33333
NCGC00259873-01	tox21-mitotox-p1	activity	Tox21_202324	(1,1,3,3-Tetramethylbutyl)phenol	27193-28-8	active antagonist	active antagonist	2.85186	-104.875	144209522		A	active_match	-9
NCGC00259078-01	tox21-mitotox-p1	activity	Tox21_201528	4-Nonylphenol, branched	84852-15-3	active antagonist	active antagonist	3.30151	-104.868	144208726		A	active_match	-9
NCGC00167474-01	tox21-mitotox-p1	signal	Tox21_112478	Candesartan	139481-59-7	active antagonist	active antagonist	10.3448	-104.866	144206031		F	active_match	-8.33333
NCGC00013058-01	tox21-mitotox-p1	activity	Tox21_110008	Malachite green oxalate	2437-29-8	active antagonist	active antagonist	28.7255	-104.862	144203559		D	active_match	-7	possible blue (460 nm) auto fluorescent;
NCGC00259238-01	tox21-mitotox-p1	activity	Tox21_201689	Meloxicam	71125-38-7	active antagonist	active antagonist	13.197	-104.787	144208887		A	active_match	-7.66667	possible blue (460 nm) auto fluorescent;
NCGC00258279-01	tox21-mitotox-p1	viability	Tox21_200725	1,8-Dihydroxy-4,5-dinitroanthraquinone	81-55-0	active antagonist	active antagonist	36.7791	-104.773	144207923		A	active_match	-7
NCGC00015725-02	tox21-mitotox-p1	activity	Tox21_110207	Nimesulide	51803-78-2	active antagonist	active antagonist	3.45673	-104.756	144203758		A	active_match	-9
NCGC00164633-01	tox21-mitotox-p1	activity	Tox21_112251	Nisoldipine	63675-72-9	active antagonist	active antagonist	18.1246	-104.741	144205804		F	active_match	-7
NCGC00255564-01	tox21-mitotox-p1	activity	Tox21_302224	Dinobuton	973-21-7	active antagonist	active antagonist	4.32771	-104.736	144212541		ND	active_match	-9	possible blue (460 nm) auto fluorescent;
NCGC00167754-01	tox21-mitotox-p1	activity	Tox21_112584	Talniflumate	66898-62-2	active antagonist	active antagonist	27.0015	-104.725	144206137		A	active_match	-7
NCGC00259018-01	tox21-mitotox-p1	activity	Tox21_201467	Bisphenol AF	1478-61-1	active antagonist	active antagonist	3.9876	-104.723	144208665		A	active_match	-9
NCGC00258902-01	tox21-mitotox-p1	activity	Tox21_201350	Hexachlorophene	70-30-4	active antagonist	active antagonist	0.683804	-104.701	144208548		A	active_match	-9
NCGC00257767-01	tox21-mitotox-p1	activity	Tox21_200213	2-[4-(Dibutylamino)-2-hydroxybenzoyl]benzoic acid	54574-82-2	active antagonist	active antagonist	71.9258	-104.697	144207411		A	active_match	-2
NCGC00260502-01	tox21-mitotox-p1	activity	Tox21_202956	3-Acetylphenanthrene	2039-76-1	active antagonist	active antagonist	36.8922	-104.684	144210154		A	active_match	-7
NCGC00254544-01	tox21-mitotox-p1	signal	Tox21_300621	Heptachlor epoxide	1024-57-3	active antagonist	active antagonist	37.1186	-104.654	144210938		A	active_match	-7	possible blue (460 nm) auto fluorescent;
NCGC00185768-01	tox21-mitotox-p1	signal	Tox21_113598	rac Benidipine hydrochloride	91599-74-5	active antagonist	active antagonist	16.7855	-104.622	144207147		A	active_match	-7.66667
NCGC00259138-01	tox21-mitotox-p1	signal	Tox21_201589	2,4-Dichlorophenol	120-83-2	active antagonist	active antagonist	54.0397	-104.621	144208787		A	active_match	-7
NCGC00181150-01	tox21-mitotox-p1	activity	Tox21_112754	Bryostatin 1	83314-01-6	active antagonist	active antagonist	0.00958048	-104.599	144206307		A	active_match	-9
NCGC00255354-01	tox21-mitotox-p1	activity	Tox21_301579	Chlorfenapyr	122453-73-0	active antagonist	active antagonist	0.0740614	-104.596	144211896		ND	active_match	-9	possible blue (460 nm) auto fluorescent;
NCGC00259013-01	tox21-mitotox-p1	signal	Tox21_201462	2,4-Dinitrophenol	51-28-5	active antagonist	active antagonist	3.87277	-104.566	144208660		A	active_match	-8.33333
NCGC00259137-01	tox21-mitotox-p1	signal	Tox21_201588	Phenoxybenzamine hydrochloride	63-92-3	active antagonist	active antagonist	50.971	-104.562	144208786		B	active_match	-7
NCGC00181774-01	tox21-mitotox-p1	activity	Tox21_113041	Chrysarobin	491-59-8	active antagonist	active antagonist	22.8175	-104.545	144206592		ND	active_match	-7
NCGC00255113-01	tox21-mitotox-p1	signal	Tox21_301760	2-Hydrazino-4-(4-nitrophenyl)thiazole	26049-70-7	active antagonist	active antagonist	1.86034	-104.518	144212077		D	active_match	-9
NCGC00255579-01	tox21-mitotox-p1	signal	Tox21_301536	Basic Blue 7	2390-60-5	active antagonist	active antagonist	0.020746	-104.516	144211853		A	active_match	-9
NCGC00015226-07	tox21-mitotox-p1	activity	Tox21_110103	o,p'-DDD	53-19-0	active antagonist	active antagonist	14.3968	-104.504	144203654		ND	active_match	-7
NCGC00255042-01	tox21-mitotox-p1	activity	Tox21_301144	Famoxadone	131807-57-3	active antagonist	active antagonist	4.1902	-104.466	144211461		A	active_match	-9
NCGC00167582-01	tox21-mitotox-p1	signal	Tox21_112574	Benzylhexadecyldimethylammonium chloride	122-18-9	active antagonist	active antagonist	7.32353	-104.406	144206127		A	active_match	-9
NCGC00257737-01	tox21-mitotox-p1	activity	Tox21_200183	Aroclor 1260	11096-82-5	active antagonist	active antagonist	21.4656	-104.394	144207381		D	active_match	-7
NCGC00258721-01	tox21-mitotox-p1	activity	Tox21_201169	2,2'-Dihydroxybenzophenone	835-11-0	active antagonist	active antagonist	14.0763	-104.34	144208367		A	active_match	-9
NCGC00167431-01	tox21-mitotox-p1	activity	Tox21_112435	Rifapentine	61379-65-5	active antagonist	active antagonist	1.46124	-104.327	144205988		A	active_match	-9
NCGC00255098-01	tox21-mitotox-p1	activity	Tox21_301201	2,4-Dichloro-3,5-dimethylphenol	133-53-9	active antagonist	active antagonist	5.8829	-104.309	144211518		A	active_match	-9
NCGC00166121-01	tox21-mitotox-p1	signal	Tox21_112327	Tetradonium bromide	1119-97-7	active antagonist	active antagonist	11.17	-104.301	144205880		A	active_match	-7
NCGC00257244-01	tox21-mitotox-p1	signal	Tox21_303471	4-(Hexyloxy)phenol	18979-55-0	active antagonist	active antagonist	18.6034	-104.299	144213781		A	active_match	-9
NCGC00258575-01	tox21-mitotox-p1	activity	Tox21_201022	4,4'-Thiobis(6-tert-butyl-m-cresol)	96-69-5	active antagonist	active antagonist	1.85655	-104.293	144208220		A	active_match	-9
NCGC00257343-01	tox21-mitotox-p1	signal	Tox21_303610	(2-Nitro-1-propenyl)benzene	705-60-2	active antagonist	active antagonist	51.435	-104.283	144213915		ND	inconclusive	-5.33333	possible blue (460 nm) auto fluorescent;
NCGC00258675-01	tox21-mitotox-p1	signal	Tox21_201123	4-Hexyl-4'-cyanobiphenyl	41122-70-7	active antagonist	active antagonist	40.9288	-104.278	144208321		A	active_match	-7
NCGC00257008-01	tox21-mitotox-p1	signal	Tox21_303132	Dicyclohexyl phthalate	84-61-7	active antagonist	active antagonist	36.2373	-104.142	144213449		A	active_match	-7
NCGC00257627-01	tox21-mitotox-p1	activity	Tox21_200073	2-Amino-4-chloro-5-nitrophenol	1628435	active antagonist	active antagonist	21.5136	-104.141	144207271		A	active_match	-7.66667
NCGC00254592-01	tox21-mitotox-p1	signal	Tox21_300684	Hexaconazole	79983-71-4	active antagonist	active antagonist	64.6869	-104.105	144211001		A	inconclusive	-5.33333
NCGC00255549-01	tox21-mitotox-p1	signal	Tox21_301731	Ethanol, 2,2'-((1-methylethylidene)bis((2,6-dibromo-4,1-phenylene)oxy))bis-	4162-45-2	active antagonist	active antagonist	6.70396	-104.076	144212048		A	active_match	-9
NCGC00254009-01	tox21-mitotox-p1	signal	Tox21_300090	2,4-Bis(2-methylbutan-2-yl)phenol	120-95-6	active antagonist	active antagonist	1.36854	-104.071	144210410		Ac	active_match	-9
NCGC00260634-01	tox21-mitotox-p1	signal	Tox21_203089	NTP Mix110 ER1 10-EQC	NOCAS_49530	active antagonist	active antagonist	24.6377	-104.031	144210287		M	active_match	-7
NCGC00091483-03	tox21-mitotox-p1	activity	Tox21_400003	4-tert-Butylcatechol	98-29-3	active antagonist	active antagonist	35.2561	-103.991	144213964		A	active_match	-6.92857	possible blue (460 nm) auto fluorescent;
NCGC00181300-01	tox21-mitotox-p1	activity	Tox21_112776	Riboflavin tetrabutyrate	752-56-7	active antagonist	active antagonist	7.32353	-103.954	144206329		A	active_match	-9
NCGC00257118-01	tox21-mitotox-p1	signal	Tox21_303333	4-Nitro-N-phenylaniline	836-30-6	active antagonist	active antagonist	6.60073	-103.926	144213650		A	active_match	-9	blue (460 nm) auto fluorescent;
NCGC00162150-01	tox21-mitotox-p1	activity	Tox21_112001	Cilnidipine	132203-70-4	active antagonist	active antagonist	12.533	-103.883	144205554		A	active_match	-9
NCGC00259426-01	tox21-mitotox-p1	signal	Tox21_201877	Oxadiazon	19666-30-9	active antagonist	active antagonist	32.6116	-103.88	144209075		A	active_match	-7
NCGC00260511-01	tox21-mitotox-p1	activity	Tox21_202965	9-Anthracenemethanol	1468-95-7	active antagonist	active antagonist	34.4811	-103.878	144210163		ND	active_match	-7.66667	possible blue (460 nm) auto fluorescent;
NCGC00255659-01	tox21-mitotox-p1	activity	Tox21_301334	Fenchlorphos	299-84-3	active antagonist	active antagonist	8.57349	-103.832	144211651		ND	active_match	-9
NCGC00257893-01	tox21-mitotox-p1	activity	Tox21_200339	Pentabromophenol	608-71-9	active antagonist	active antagonist	3.45861	-103.821	144207537		A	active_match	-9
NCGC00257395-01	tox21-mitotox-p1	activity	Tox21_303639	2,2',4,4'-Tetrahydroxybenzophenone	131-55-5	active antagonist	active antagonist	13.9506	-103.814	144213944		A	active_match	-8.66667	blue (460 nm) auto fluorescent;
NCGC00254157-01	tox21-mitotox-p1	activity	Tox21_300268	Lovastatin	75330-75-5	active antagonist	active antagonist	64.4237	-103.738	144210588		A	inconclusive	-5.33333
NCGC00254009-01	tox21-mitotox-p1	activity	Tox21_300090	2,4-Bis(2-methylbutan-2-yl)phenol	120-95-6	active antagonist	active antagonist	1.65803	-103.694	144210410		Ac	active_match	-9
NCGC00254990-01	tox21-mitotox-p1	activity	Tox21_301090	Pyridaben	96489-71-3	active antagonist	active antagonist	9.32377	-103.681	144211407		A	active_match	-9
NCGC00254978-01	tox21-mitotox-p1	activity	Tox21_301077	Folpet	133-07-3	active antagonist	active antagonist	7.99696	-103.665	144211394		A	active_match	-9
NCGC00015479-09	tox21-mitotox-p1	signal	Tox21_110161	Genistein	446-72-0	active antagonist	active antagonist	6.68242	-103.662	144203712		A	active_match	-9
NCGC00256573-01	tox21-mitotox-p1	activity	Tox21_302919	Bithionol	97-18-7	active antagonist	active antagonist	1.00676	-103.628	144213236		A	active_match	-9
NCGC00255881-01	tox21-mitotox-p1	signal	Tox21_301566	Profluralin	26399-36-0	active antagonist	active antagonist	29.4844	-103.594	144211883		A	active_match	-7
NCGC00257996-01	tox21-mitotox-p1	signal	Tox21_200442	2,6-Di-tert-butylphenol	128-39-2	active antagonist	active antagonist	47.4734	-103.59	144207640		A	inconclusive	-4.66667	possible blue (460 nm) auto fluorescent;
NCGC00258229-01	tox21-mitotox-p1	activity	Tox21_200675	3,4-Dichlorophenol	95-77-2	active antagonist	active antagonist	9.18173	-103.565	144207873		A	active_match	-9
NCGC00254016-01	tox21-mitotox-p1	signal	Tox21_300315	3,3'-Dimethoxybenzidine dihydrochloride	20325-40-0	active antagonist	active antagonist	2.70808	-103.561	144210634		ND	active_match	-9	possible blue (460 nm) auto fluorescent;
NCGC00255370-01	tox21-mitotox-p1	signal	Tox21_301873	Leflunomide	75706-12-6	active antagonist	active antagonist	16.5803	-103.545	144212190		A	active_match	-7.66667
NCGC00257705-01	tox21-mitotox-p1	signal	Tox21_200151	Piroxicam	36322-90-4	active antagonist	active antagonist	12.7904	-103.535	144207349		A	active_match	-8.33333	blue (460 nm) auto fluorescent;
NCGC00258980-01	tox21-mitotox-p1	signal	Tox21_201429	Dichlorophen	97-23-4	active antagonist	active antagonist	1.56368	-103.476	144208627		A	active_match	-9
NCGC00254185-01	tox21-mitotox-p1	signal	Tox21_300186	2,4,5-Trichlorophenol	95-95-4	active antagonist	active antagonist	3.71186	-103.474	144210506		A	active_match	-9
NCGC00016423-03	tox21-mitotox-p1	activity	Tox21_110434	Gossypol	303-45-7	active antagonist	active antagonist	14.6124	-103.471	144203985		A	active_match	-7.66667
NCGC00094596-03	tox21-mitotox-p1	activity	Tox21_113168	Beclazone	1327543	active antagonist	active antagonist	23.7101	-103.459	144206719		A	active_match	-7
NCGC00257186-01	tox21-mitotox-p1	activity	Tox21_303223	Tribromsalan	32055	active antagonist	active antagonist	0.685896	-103.434	144213540		A	active_match	-9	possible blue (460 nm) auto fluorescent;
NCGC00166123-01	tox21-mitotox-p1	activity	Tox21_113095	Brilliant Green	633-03-4	active antagonist	active antagonist	0.298493	-103.422	144206646		A	active_match	-9
NCGC00255647-01	tox21-mitotox-p1	activity	Tox21_301463	2,4-Dinitrophenyl thiocyanate	1594-56-5	active antagonist	active antagonist	16.5803	-103.38	144211780		ND	active_match	-9
NCGC00258442-01	tox21-mitotox-p1	activity	Tox21_200888	N,N-Diethylbenzene-1,4-diamine	93-05-0	active antagonist	active antagonist	49.894	-103.376	144208086		A	inconclusive	-5.33333
NCGC00257413-01	tox21-mitotox-p1	activity	Tox21_303360	Dodecylphenol	27193-86-8	active antagonist	active antagonist	3.43762	-103.354	144213676		ND	active_match	-9
NCGC00254521-01	tox21-mitotox-p1	activity	Tox21_300390	2-tert-Butyl-4-ethylphenol	96-70-8	active antagonist	active antagonist	11.296	-103.301	144210708		A	active_match	-9
NCGC00259802-01	tox21-mitotox-p1	signal	Tox21_202253	Diazoaminobenzene	136-35-6	active antagonist	active antagonist	23.7718	-103.298	144209451		ND	active_match	-7.33333
NCGC00260161-01	tox21-mitotox-p1	activity	Tox21_202613	Trihexyltetradecylphosphonium dicyanamide	701921-71-3	active antagonist	active antagonist	0.385708	-103.293	144209811		ND	active_match	-9
NCGC00015741-06	tox21-mitotox-p1	activity	Tox21_110210	Masoprocol	27686-84-6	active antagonist	active antagonist	15.7781	-103.275	144203761		A	active_match	-7.66667	possible blue (460 nm) auto fluorescent;
NCGC00259480-01	tox21-mitotox-p1	signal	Tox21_201931	2,3,4,6-Tetrachlorophenol	58-90-2	active antagonist	active antagonist	16.2268	-103.254	144209129		A	active_match	-9
NCGC00259201-01	tox21-mitotox-p1	signal	Tox21_201652	Dichlone	117-80-6	active antagonist	active antagonist	7.14905	-103.219	144208850		A	active_match	-8.33333	blue (460 nm) auto fluorescent;
NCGC00255618-01	tox21-mitotox-p1	signal	Tox21_301567	Chlorfluazuron	71422-67-8	active antagonist	active antagonist	12.6097	-103.203	144211884		ND	active_match	-8.33333
NCGC00258680-01	tox21-mitotox-p1	activity	Tox21_201128	Phenyl isothiocyanate	103-72-0	active antagonist	active antagonist	43.0067	-103.185	144208326		ND	active_match	-7
NCGC00160650-01	tox21-mitotox-p1	activity	Tox21_111957	Ethacridine lactate hydrate	6402-23-9	active antagonist	active antagonist	3.22305	-103.164	144205510		A	active_match	-9	blue (460 nm) auto fluorescent;
NCGC00091532-04	tox21-mitotox-p1	activity	Tox21_400046	Clorophene	120-32-1	active antagonist	active antagonist	3.91998	-103.119	144214007		A	active_match	-8.40476
NCGC00258523-01	tox21-mitotox-p1	signal	Tox21_200970	1,2-Dibromo-4-(1,2-dibromoethyl)cyclohexane	3322-93-8	active antagonist	active antagonist	39.876	-103.113	144208168		M	active_match	-7
NCGC00255247-01	tox21-mitotox-p1	activity	Tox21_301565	Chlorophacinone	3691-35-8	active antagonist	active antagonist	0.635221	-103.083	144211882		ND	active_match	-9	possible blue (460 nm) auto fluorescent;
NCGC00164127-03	tox21-mitotox-p1	activity	Tox21_400011	4-(1,1,3,3-Tetramethylbutyl)phenol	140-66-9	active antagonist	active antagonist	4.28052	-103.052	144213972		A	active_match	-8.4	possible blue (460 nm) auto fluorescent;
NCGC00256580-01	tox21-mitotox-p1	activity	Tox21_302741	Hexachlorophene	70-30-4	active antagonist	active antagonist	0.432771	-103.047	144213058		A	active_match	-9	possible blue (460 nm) auto fluorescent;
NCGC00255951-01	tox21-mitotox-p1	activity	Tox21_302041	1,4-Dihydroxyanthracene-9,10-dione	81-64-1	active antagonist	active antagonist	5.24314	-103.034	144212358		A	active_match	-9
NCGC00255247-01	tox21-mitotox-p1	signal	Tox21_301565	Chlorophacinone	3691-35-8	active antagonist	active antagonist	0.635221	-103.014	144211882		ND	active_match	-9	possible blue (460 nm) auto fluorescent;
NCGC00256959-01	tox21-mitotox-p1	activity	Tox21_303213	Triphenylborane	960-71-4	active antagonist	active antagonist	61.0684	-102.997	144213530		ND	active_match	-7	possible blue (460 nm) auto fluorescent;
NCGC00259680-01	tox21-mitotox-p1	activity	Tox21_202131	Pentachlorophenol	87-86-5	active antagonist	active antagonist	4.57808	-102.97	144209329		A	active_match	-9
NCGC00260005-01	tox21-mitotox-p1	activity	Tox21_202456	2,4-Bis(1-methyl-1-phenylethyl)phenol	2772-45-4	active antagonist	active antagonist	3.27794	-102.968	144209654		A	active_match	-9
NCGC00259677-01	tox21-mitotox-p1	activity	Tox21_202128	4,4'-(4-Methylpentane-2,2-diyl)diphenol	6807-17-6	active antagonist	active antagonist	10.4827	-102.947	144209326		A	active_match	-9
NCGC00254170-01	tox21-mitotox-p1	signal	Tox21_300202	Darbufelone mesylate	139340-56-0	active antagonist	active antagonist	10.4614	-102.943	144210522		A	active_match	-9	possible blue (460 nm) auto fluorescent;
NCGC00159417-02	tox21-mitotox-p1	activity	Tox21_111648	Triclosan	3380-34-5	active antagonist	active antagonist	5.10819	-102.9	144205201		Ac	active_match	-9
NCGC00257925-01	tox21-mitotox-p1	signal	Tox21_200371	N,N'-Bis(1-methylpropyl)-1,4-benzenediamine	101-96-2	active antagonist	active antagonist	11.9651	-102.83	144207569		Bc	active_match	-9	possible blue (460 nm) auto fluorescent;
NCGC00254521-01	tox21-mitotox-p1	signal	Tox21_300390	2-tert-Butyl-4-ethylphenol	96-70-8	active antagonist	active antagonist	12.6743	-102.826	144210708		A	active_match	-9
NCGC00258108-01	tox21-mitotox-p1	signal	Tox21_200554	3,3'-Dimethylbisphenol A	79-97-0	active antagonist	active antagonist	9.58832	-102.812	144207752		A	active_match	-8.33333
NCGC00260367-01	tox21-mitotox-p1	activity	Tox21_202821	4,4,4-Trifluoro-1-phenyl-1,3-butanedione	326-06-7	active antagonist	active antagonist	20.3738	-102.786	144210019		Z	active_match	-8.33333
NCGC00257271-01	tox21-mitotox-p1	signal	Tox21_303354	6-Hydroxy-2-naphthyl disulfide	6088-51-3	active antagonist	active antagonist	37.1186	-102.783	144213671		A	active_match	-7
NCGC00255210-01	tox21-mitotox-p1	signal	Tox21_301833	C8-18-Alkydimethylbenzyl ammonium chlorides	63449-41-2	active antagonist	active antagonist	13.5872	-102.782	144212150		F	active_match	-9
NCGC00091325-05	tox21-mitotox-p1	activity	Tox21_111112	Dichlorophen	97-23-4	active antagonist	active antagonist	2.19584	-102.766	144204663		A	active_match	-9
NCGC00090701-06	tox21-mitotox-p1	activity	Tox21_400055	Indole-3-carbinol	700-06-1	active antagonist	active antagonist	43.6621	-102.761	144214016		Fc	active_match	-6.7381	possible blue (460 nm) auto fluorescent;
NCGC00254442-01	tox21-mitotox-p1	signal	Tox21_300421	Dinoseb	88-85-7	active antagonist	active antagonist	0.371186	-102.743	144210739		A	active_match	-9
NCGC00259426-01	tox21-mitotox-p1	activity	Tox21_201877	Oxadiazon	19666-30-9	active antagonist	active antagonist	31.3838	-102.714	144209075		A	active_match	-7
NCGC00259579-01	tox21-mitotox-p1	activity	Tox21_202030	Triclocarban	101-20-2	active antagonist	active antagonist	0.100164	-102.706	144209228		A	active_match	-9
NCGC00260101-01	tox21-mitotox-p1	signal	Tox21_202552	Dichlorodiphenylsilane	29498	active antagonist	active antagonist	12.4705	-102.69	144209750		ND	active_match	-8.33333
NCGC00255307-01	tox21-mitotox-p1	activity	Tox21_302335	Chrysin	480-40-0	active antagonist	active antagonist	5.04574	-102.643	144212652		A	active_match	-9
NCGC00259677-01	tox21-mitotox-p1	signal	Tox21_202128	4,4'-(4-Methylpentane-2,2-diyl)diphenol	6807-17-6	active antagonist	active antagonist	18.6412	-102.569	144209326		A	active_match	-7.66667
NCGC00255123-01	tox21-mitotox-p1	signal	Tox21_301456	meso-Hexestrol	84-16-2	active antagonist	active antagonist	16.2652	-102.568	144211773		A	active_match	-8.66667
NCGC00257845-01	tox21-mitotox-p1	activity	Tox21_200291	Clioquinol	130-26-7	active antagonist	active antagonist	44.8788	-102.481	144207489		A	active_match	-7
NCGC00255933-01	tox21-mitotox-p1	signal	Tox21_301259	Parinol	17781-31-6	active antagonist	active antagonist	54.4827	-102.481	144211576		A	active_match	-7
NCGC00257464-01	tox21-mitotox-p1	activity	Tox21_303363	Kaempferol	520-18-3	active antagonist	active antagonist	1.16291	-102.478	144213678		A	active_match	-9	possible blue (460 nm) auto fluorescent;
NCGC00254155-01	tox21-mitotox-p1	activity	Tox21_300109	p,p'-DDE	72-55-9	active antagonist	active antagonist	25.2886	-102.472	144210429		A	active_match	-7
NCGC00167488-01	tox21-mitotox-p1	activity	Tox21_112489	Sorafenib tosylate	475207-59-1	active antagonist	active antagonist	0.958048	-102.428	144206042		A	active_match	-9
NCGC00257881-01	tox21-mitotox-p1	signal	Tox21_200327	2,2'4,4'-Tetrabromodiphenyl ether	5436-43-1	active antagonist	active antagonist	30.669	-102.396	144207525		A	inconclusive	-6
NCGC00256492-01	tox21-mitotox-p1	activity	Tox21_302793	2-Ethylhexylparaben	5153-25-3	active antagonist	active antagonist	7.40614	-102.381	144213110		A	active_match	-9
NCGC00159417-02	tox21-mitotox-p1	signal	Tox21_111648	Triclosan	3380-34-5	active antagonist	active antagonist	5.10819	-102.379	144205201		Ac	active_match	-9
NCGC00257382-01	tox21-mitotox-p1	activity	Tox21_303659	Hydroxyflutamide	52806-53-8	active antagonist	active antagonist	26.0975	-102.37	144213961		A	active_match	-7
NCGC00259771-01	tox21-mitotox-p1	activity	Tox21_202222	Bisphenol B	77-40-7	active antagonist	active antagonist	13.1568	-102.337	144209420		A	active_match	-7.66667
NCGC00259141-01	tox21-mitotox-p1	activity	Tox21_201592	Kepone	143-50-0	active antagonist	active antagonist	0.905569	-102.326	144208790		Fc	active_match	-9
NCGC00257077-01	tox21-mitotox-p1	activity	Tox21_303038	2-Naphthalenol	135-19-3	active antagonist	active antagonist	46.7296	-102.317	144213355		A	active_match	-7
NCGC00255674-01	tox21-mitotox-p1	signal	Tox21_301228	4-Chloro-2-cyclopentylphenol	13347-42-7	active antagonist	active antagonist	6.11306	-102.302	144211545		A	active_match	-8.33333
NCGC00254302-01	tox21-mitotox-p1	signal	Tox21_300357	4-Hexylresorcinol	136-77-6	active antagonist	active antagonist	6.85896	-102.299	144210675		Ac	active_match	-9
NCGC00167484-01	tox21-mitotox-p1	activity	Tox21_112486	Ciclesonide	141845-82-1	active antagonist	active antagonist	7.90777	-102.287	144206039		A	active_match	-9
NCGC00255699-01	tox21-mitotox-p1	activity	Tox21_302066	Carbonyl cyanide chlorophenylhydrazone	555-60-2	active antagonist	active antagonist	0.153553	-102.278	144212383		A	active_match	-9
NCGC00015889-05	tox21-mitotox-p1	activity	Tox21_110255	Raloxifene hydrochloride	82640-04-8	active antagonist	active antagonist	5.81729	-102.273	144203806		A	active_match	-8.33333
NCGC00016334-01	tox21-mitotox-p1	activity	Tox21_110377	meso-Hexestrol	84-16-2	active antagonist	active antagonist	8.68291	-102.224	144203928		A	active_match	-7
NCGC00255906-01	tox21-mitotox-p1	signal	Tox21_302241	Triphenyltin fluoride	379-52-2	active antagonist	active antagonist	0.467296	-102.222	144212558		ND	active_match	-9
NCGC00260390-01	tox21-mitotox-p1	signal	Tox21_202844	2-Nitro-4-thiocyanoaniline	54029-45-7	active antagonist	active antagonist	54.8153	-102.22	144210042		A	active_match	-7
NCGC00255239-01	tox21-mitotox-p1	signal	Tox21_302342	C.I. Direct Black 38	1937-37-7	active antagonist	active antagonist	6.74	-102.22	144212659		ND	active_match	-7
NCGC00015823-02	tox21-mitotox-p1	activity	Tox21_110231	Piroxicam	36322-90-4	active antagonist	active antagonist	7.4473	-102.198	144203782		A	active_match	-7	possible blue (460 nm) auto fluorescent;
NCGC00259197-01	tox21-mitotox-p1	signal	Tox21_201648	2,4,7,9-Tetramethyl-5-decyne-4,7-diol	126-86-3	active antagonist	active antagonist	59.8893	-102.151	144208846		A	inconclusive	-5.33333
NCGC00094891-01	tox21-mitotox-p1	signal	Tox21_111351	Fendiline hydrochloride	13636-18-5	active antagonist	active antagonist	9.95529	-102.14	144204904		A	active_match	-9
NCGC00255429-01	tox21-mitotox-p1	signal	Tox21_302133	Polyoxyethylene(10)nonylphenyl ether	26027-38-3	active antagonist	active antagonist	6.68785	-102.136	144212450		ND	active_match	-7.66667
NCGC00166405-01	tox21-mitotox-p1	signal	Tox21_112417	Benzyldimethyltetradecylammonium chloride dihydrate	147228-81-7	active antagonist	active antagonist	14.6124	-102.104	144205970		A	active_match	-7.66667	possible blue (460 nm) auto fluorescent;
NCGC00258251-01	tox21-mitotox-p1	signal	Tox21_200697	Trihexyltetradecylphosphonium chloride	258864-54-9	active antagonist	active antagonist	0.834364	-102.092	144207895		A	active_match	-9
NCGC00095907-01	tox21-mitotox-p1	signal	Tox21_111536	Polyoxyethylene(10)nonylphenyl ether	26027-38-3	active antagonist	active antagonist	13.8548	-102.088	144205089		W	active_match	-7
NCGC00016490-06	tox21-mitotox-p1	signal	Tox21_110452	Flufenamic acid	530-78-9	active antagonist	active antagonist	28.7255	-102.071	144204003		A	active_match	-7
NCGC00167449-01	tox21-mitotox-p1	signal	Tox21_112453	Desogestrel	54024-22-5	active antagonist	active antagonist	23.159	-102.039	144206006		A	active_match	-7
NCGC00254649-01	tox21-mitotox-p1	signal	Tox21_300743	Dinoterb	1420-07-1	active antagonist	active antagonist	0.484096	-102.031	144211060		A	active_match	-9
NCGC00259079-01	tox21-mitotox-p1	activity	Tox21_201529	2,2'-Methylenebis(4-methyl-6-tert-butylphenol)	119-47-1	active antagonist	active antagonist	1.32372	-102.024	144208727		A	active_match	-9
NCGC00255197-01	tox21-mitotox-p1	signal	Tox21_302425	Triphenylethylene	58-72-0	active antagonist	active antagonist	26.278	-101.99	144212742		A	active_match	-7
NCGC00181798-01	tox21-mitotox-p1	signal	Tox21_113068	Eprinomectin (B1a, B1b mixture)	1142337-10-7	active antagonist	active antagonist	4.38128	-101.99	144206619		ND	active_match	-9
NCGC00160399-01	tox21-mitotox-p1	activity	Tox21_111788	Fentiazac	18046-21-4	active antagonist	active antagonist	28.0578	-101.983	144205341		A	active_match	-7
NCGC00255527-01	tox21-mitotox-p1	activity	Tox21_301667	Methyl 2,4-dihydroxy-3,6-dimethylbenzoate	4707-47-5	active antagonist	active antagonist	15.956	-101.971	144211984		A	active_match	-8.33333
NCGC00255209-01	tox21-mitotox-p1	signal	Tox21_302065	Benzalkonium chloride	8001-54-5	active antagonist	active antagonist	20.2162	-101.965	144212382		C	active_match	-9
NCGC00254520-01	tox21-mitotox-p1	signal	Tox21_300576	4-Nonylphenol, branched	84852-15-3	active antagonist	active antagonist	5.24314	-101.903	144210893		A	active_match	-9
NCGC00256521-01	tox21-mitotox-p1	activity	Tox21_302932	2,3,4,6-Tetrachlorophenol	58-90-2	active antagonist	active antagonist	22.5385	-101.887	144213249		B	active_match	-8.33333	possible blue (460 nm) auto fluorescent;
NCGC00259095-01	tox21-mitotox-p1	activity	Tox21_201545	2,4,5-Trichlorophenol	95-95-4	active antagonist	active antagonist	8.89979	-101.832	144208743		A	active_match	-9
NCGC00257464-01	tox21-mitotox-p1	signal	Tox21_303363	Kaempferol	520-18-3	active antagonist	active antagonist	1.2084	-101.832	144213678		A	active_match	-9	possible blue (460 nm) auto fluorescent;
NCGC00159476-02	tox21-mitotox-p1	signal	Tox21_111700	Tribromsalan	32055	active antagonist	active antagonist	1.88336	-101.809	144205253		A	active_match	-9
NCGC00183008-01	tox21-mitotox-p1	activity	Tox21_113300	Israpafant	117279-73-9	active antagonist	active antagonist	21.9584	-101.808	144206851		A	active_match	-7
NCGC00018130-04	tox21-mitotox-p1	signal	Tox21_110829	Phenazopyridine hydrochloride	136-40-3	active antagonist	active antagonist	16.3953	-101.806	144204380		A	active_match	-7	possible blue (460 nm) auto fluorescent;
NCGC00257902-01	tox21-mitotox-p1	activity	Tox21_200348	Berberine chloride	633-65-8	active antagonist	active antagonist	1.70219	-101.805	144207546		A	active_match	-9
NCGC00241104-01	tox21-mitotox-p1	activity	Tox21_113386	Doramapimod	285983-48-4	active antagonist	active antagonist	21.1317	-101.761	144206937		A	inconclusive	-5.33333
NCGC00090986-03	tox21-mitotox-p1	activity	Tox21_400015	4-Octylphenol	1806-26-4	active antagonist	active antagonist	8.76988	-101.75	144213976		A	active_match	-8.91111	possible blue (460 nm) auto fluorescent;
NCGC00181146-01	tox21-mitotox-p1	activity	Tox21_112750	Sirolimus	53123-88-9	active antagonist	active antagonist	20.3992	-101.719	144206303		A	inconclusive	-5.33333
NCGC00259095-01	tox21-mitotox-p1	signal	Tox21_201545	2,4,5-Trichlorophenol	95-95-4	active antagonist	active antagonist	9.98573	-101.676	144208743		A	active_match	-9
NCGC00257742-01	tox21-mitotox-p1	activity	Tox21_200188	3,4,5-Trichlorophenol	609-19-8	active antagonist	active antagonist	3.80101	-101.669	144207386		A	active_match	-9
NCGC00254565-01	tox21-mitotox-p1	activity	Tox21_300657	Endosulfan	115-29-7	active antagonist	active antagonist	26.2512	-101.621	144210974		A	active_match	-7
NCGC00255488-01	tox21-mitotox-p1	activity	Tox21_301524	4,6-Di-tert-butyl-m-cresol	497-39-2	active antagonist	active antagonist	2.25385	-101.612	144211841		A	active_match	-9
NCGC00254628-01	tox21-mitotox-p1	activity	Tox21_300722	tau-Fluvalinate	102851-06-9	active antagonist	active antagonist	37.163	-101.607	144211039		A	inconclusive	-5.33333
NCGC00095321-04	tox21-mitotox-p1	signal	Tox21_111505	Curcumin	458-37-7	active antagonist	active antagonist	3.02961	-101.602	144205058		A	active_match	-9	blue (460 nm) auto fluorescent;
NCGC00258466-01	tox21-mitotox-p1	activity	Tox21_200912	Toxaphene	8001-35-2	active antagonist	active antagonist	8.86335	-101.53	144208110		M	active_match	-9
NCGC00259013-01	tox21-mitotox-p1	activity	Tox21_201462	2,4-Dinitrophenol	51-28-5	active antagonist	active antagonist	2.96043	-101.515	144208660		A	active_match	-9
NCGC00091810-01	tox21-mitotox-p1	activity	Tox21_111168	1-Fluoro-2,4-dinitrobenzene	70-34-8	active antagonist	active antagonist	6.28136	-101.492	144204719		W	active_match	-9
NCGC00255771-01	tox21-mitotox-p1	signal	Tox21_301372	2,4-Diisopropylphenol	377788	active antagonist	active antagonist	20.0875	-101.481	144211689		Ac	active_match	-9
NCGC00259175-01	tox21-mitotox-p1	viability	Tox21_201626	Tributyltin chloride	1461-22-9	active antagonist	active antagonist	2.34679	-101.418	144208824		A	active_match	-9
NCGC00255933-01	tox21-mitotox-p1	activity	Tox21_301259	Parinol	17781-31-6	active antagonist	active antagonist	52.4314	-101.409	144211576		A	active_match	-7
NCGC00259879-01	tox21-mitotox-p1	signal	Tox21_202330	trans-Retinoic acid	302-79-4	active antagonist	active antagonist	61.1927	-101.406	144209528		B	inconclusive	-5.33333	possible blue (460 nm) auto fluorescent;
NCGC00258216-01	tox21-mitotox-p1	activity	Tox21_200662	Chloro(methyl)diphenylsilane	144-79-6	active antagonist	active antagonist	34.8149	-101.378	144207860		F	active_match	-7
NCGC00159481-02	tox21-mitotox-p1	signal	Tox21_111705	Sofalcone	64506-49-6	active antagonist	active antagonist	25.6016	-101.368	144205258		A	active_match	-7	possible blue (460 nm) auto fluorescent;
NCGC00159375-02	tox21-mitotox-p1	activity	Tox21_111615	1,4-Benzenediamine	106-50-3	active antagonist	active antagonist	1.18832	-101.348	144205168		Ac	active_match	-9
NCGC00260625-01	tox21-mitotox-p1	activity	Tox21_203080	NTP Mix101 ER1 10-EQC	NOCAS_49521	active antagonist	active antagonist	27.644	-101.333	144210278		M	active_match	-7
NCGC00258980-01	tox21-mitotox-p1	activity	Tox21_201429	Dichlorophen	97-23-4	active antagonist	active antagonist	1.39363	-101.317	144208627		A	active_match	-9
NCGC00253993-01	tox21-mitotox-p1	activity	Tox21_300250	AVE3295	478263-98-8	active antagonist	active antagonist	4.42224	-101.29	144210570		A	active_match	-9
NCGC00159417-06	tox21-mitotox-p1	activity	Tox21_400079	Triclosan	3380-34-5	active antagonist	active antagonist	1.37698	-101.268	144214040		A	active_match	-9	possible blue (460 nm) auto fluorescent;
NCGC00260200-01	tox21-mitotox-p1	signal	Tox21_202652	1-Methyl-3-octadecylimidazolium hexafluorophosphate	219947-96-3	active antagonist	active antagonist	20.746	-101.256	144209850		A	active_match	-7.66667
NCGC00254457-01	tox21-mitotox-p1	activity	Tox21_300531	Warfarin	81-81-2	active antagonist	active antagonist	54.4827	-101.249	144210849		A	active_match	-7
NCGC00259312-01	tox21-mitotox-p1	activity	Tox21_201763	2,3,6-Trichlorophenol	933-75-5	active antagonist	active antagonist	26.2245	-101.238	144208961		A	active_match	-7.66667
NCGC00256111-01	tox21-mitotox-p1	viability	Tox21_301795	(Acryloyloxy)(tributyl)stannane	13331-52-7	active antagonist	active antagonist	4.16478	-101.159	144212112		ND	active_match	-9	possible blue (460 nm) auto fluorescent;
NCGC00161326-04	tox21-mitotox-p1	signal	Tox21_111987	Calcifediol	19356-17-3	active antagonist	active antagonist	5.3875	-101.142	144205540		A	active_match	-9
NCGC00258304-01	tox21-mitotox-p1	activity	Tox21_200750	Trihexyltetradecylphosphonium hexafluorophosphate	374683-44-0	active antagonist	active antagonist	0.431451	-101.119	144207948		A	active_match	-9
NCGC00259258-01	tox21-mitotox-p1	signal	Tox21_201709	Captafol	191906	active antagonist	active antagonist	16.0697	-101.109	144208907		Cc	active_match	-8.33333
NCGC00260635-01	tox21-mitotox-p1	activity	Tox21_203090	NTP Mix111 ER1 10-EQC	NOCAS_49531	active antagonist	active antagonist	22.8175	-101.096	144210288		M	active_match	-7
NCGC00259932-01	tox21-mitotox-p1	activity	Tox21_202383	Chlorpyrifos	2921-88-2	active antagonist	active antagonist	39.7778	-101.085	144209581		A	inconclusive	-5.33333
NCGC00037064-02	tox21-mitotox-p1	activity	Tox21_110973	Zearalanol	26538-44-3	active antagonist	active antagonist	10.1922	-101.081	144204524		A	active_match	-9
NCGC00016950-01	tox21-mitotox-p1	activity	Tox21_110705	Mometasone furoate	83919-23-7	active antagonist	active antagonist	11.8032	-101.068	144204256		A	active_match	-7
NCGC00254471-01	tox21-mitotox-p1	activity	Tox21_300618	9-Phenanthrol	484-17-3	active antagonist	active antagonist	1.21972	-101.032	144210935		C	active_match	-9	blue (460 nm) auto fluorescent;
NCGC00254564-01	tox21-mitotox-p1	signal	Tox21_300656	2,2-Bis(4-hydroxyphenyl)-1,1,1-trichloroethane	2971-36-0	active antagonist	active antagonist	9.32377	-100.994	144210973		A	active_match	-9
NCGC00095227-01	tox21-mitotox-p1	activity	Tox21_111486	Alizarin	72-48-0	active antagonist	active antagonist	11.0053	-100.98	144205039		A	active_match	-7.66667
NCGC00259079-01	tox21-mitotox-p1	signal	Tox21_201529	2,2'-Methylenebis(4-methyl-6-tert-butylphenol)	119-47-1	active antagonist	active antagonist	1.3755	-100.969	144208727		A	active_match	-9
NCGC00257463-01	tox21-mitotox-p1	signal	Tox21_303641	Bisphenol AF	1478-61-1	active antagonist	active antagonist	11.0813	-100.963	144213946		A	active_match	-9
NCGC00255098-01	tox21-mitotox-p1	signal	Tox21_301201	2,4-Dichloro-3,5-dimethylphenol	133-53-9	active antagonist	active antagonist	4.85577	-100.916	144211518		A	inconclusive	-7
NCGC00255621-01	tox21-mitotox-p1	signal	Tox21_302044	2-Methylanthraquinone	84-54-8	active antagonist	active antagonist	7.09832	-100.901	144212361		A	active_match	-8.33333
NCGC00260633-01	tox21-mitotox-p1	activity	Tox21_203088	NTP Mix109 ER1 10-EQC	NOCAS_49529	active antagonist	active antagonist	26.6032	-100.887	144210286		M	inconclusive	-5.33333
NCGC00260005-01	tox21-mitotox-p1	signal	Tox21_202456	2,4-Bis(1-methyl-1-phenylethyl)phenol	2772-45-4	active antagonist	active antagonist	3.53944	-100.879	144209654		A	active_match	-9
NCGC00090760-08	tox21-mitotox-p1	activity	Tox21_400075	Methoxychlor	72-43-5	active antagonist	active antagonist	26.2842	-100.874	144214036		A	active_match	-7.2381	possible blue (460 nm) auto fluorescent;
NCGC00260643-01	tox21-mitotox-p1	signal	Tox21_203098	NTP Mix84 ER AR1 18-EQC	NOCAS_49539	active antagonist	active antagonist	26.6032	-100.859	144210296		M	active_match	-7
NCGC00258699-01	tox21-mitotox-p1	signal	Tox21_201147	4-(Benzyloxyl)phenol	103-16-2	active antagonist	active antagonist	40.7599	-100.852	144208345		Ac	active_match	-7.66667
NCGC00257851-01	tox21-mitotox-p1	activity	Tox21_200297	2,3,4-Trichlorophenol	15950-66-0	active antagonist	active antagonist	5.23103	-100.846	144207495		A	active_match	-9
NCGC00258721-01	tox21-mitotox-p1	signal	Tox21_201169	2,2'-Dihydroxybenzophenone	835-11-0	active antagonist	active antagonist	13.0364	-100.763	144208367		A	active_match	-9
NCGC00255569-01	tox21-mitotox-p1	signal	Tox21_301918	Bromofos	2104-96-3	active antagonist	active antagonist	9.68854	-100.749	144212235		D	active_match	-9
NCGC00254813-01	tox21-mitotox-p1	activity	Tox21_300909	6-Chlorothymol	89-68-9	active antagonist	active antagonist	4.67296	-100.739	144211226		A	active_match	-9
NCGC00254419-01	tox21-mitotox-p1	activity	Tox21_300499	Benz(a)anthracene	56-55-3	active antagonist	active antagonist	10.8707	-100.691	144210817		A	active_match	-9
NCGC00094777-01	tox21-mitotox-p1	signal	Tox21_111329	Rifampicin	13292-46-1	active antagonist	active antagonist	17.7033	-100.643	144204882		A	active_match	-7
NCGC00259558-01	tox21-mitotox-p1	signal	Tox21_202009	Tributyltetradecylphosphonium chloride	81741-28-8	active antagonist	active antagonist	1.00062	-100.627	144209207		A	active_match	-9
NCGC00254471-01	tox21-mitotox-p1	viability	Tox21_300618	9-Phenanthrol	484-17-3	active antagonist	active antagonist	21.6899	-100.616	144210935		C	active_match	-8.33333	blue (460 nm) auto fluorescent;
NCGC00256370-01	tox21-mitotox-p1	activity	Tox21_302978	Phenoxybenzamine hydrochloride	63-92-3	active antagonist	active antagonist	50.4574	-100.586	144213295		C	active_match	-7
NCGC00259311-01	tox21-mitotox-p1	control	Tox21_201762	Gentian Violet	548-62-9	active antagonist	active antagonist	19.9854	-100.581	144208960		A	active_match	-7	blue (460 nm) auto fluorescent;
NCGC00258570-01	tox21-mitotox-p1	activity	Tox21_201017	Bisphenol Z	843-55-0	active antagonist	active antagonist	22.1873	-100.579	144208215		A	active_match	-7.66667
NCGC00018122-08	tox21-mitotox-p1	signal	Tox21_110828	Tomelukast	88107-10-2	active antagonist	active antagonist	26.6032	-100.574	144204379		A	inconclusive	-5.33333
NCGC00258778-01	tox21-mitotox-p1	activity	Tox21_201226	Nitazoxanide	55981-09-4	active antagonist	active antagonist	0.555791	-100.528	144208424		C	active_match	-9
NCGC00090965-04	tox21-mitotox-p1	activity	Tox21_400012	Propylparaben	94-13-3	active antagonist	active antagonist	39.7236	-100.519	144213973		A	active_match	-6.77778	possible blue (460 nm) auto fluorescent;
NCGC00258102-01	tox21-mitotox-p1	activity	Tox21_200548	Nonylparaben	38713-56-3	active antagonist	active antagonist	4.43307	-100.511	144207746		A	active_match	-9
NCGC00257973-01	tox21-mitotox-p1	activity	Tox21_200419	N,N-Dimethyl-N-octadecylbenzenemethanaminium chloride	122-19-0	active antagonist	active antagonist	14.3511	-100.483	144207617		A	active_match	-8.33333
NCGC00257580-01	tox21-mitotox-p1	activity	Tox21_200026	Aristolochic acid, sodium salt (77% AA I, 21% AA II)	10190-99-5	active antagonist	active antagonist	51.435	-100.473	144207224		A	inconclusive	-5.33333
NCGC00255661-01	tox21-mitotox-p1	signal	Tox21_301850	Nimesulide	51803-78-2	active antagonist	active antagonist	4.32771	-100.469	144212167		A	active_match	-9
NCGC00254130-01	tox21-mitotox-p1	signal	Tox21_300264	PharmaGSID_47337	1061517-62-1	active antagonist	active antagonist	65.4629	-100.468	144210584		A	active_match	-2	possible blue (460 nm) auto fluorescent;
NCGC00016354-03	tox21-mitotox-p1	signal	Tox21_110393	Butylparaben	94-26-8	active antagonist	active antagonist	26.6032	-100.432	144203944		A	active_match	-7	possible blue (460 nm) auto fluorescent;
NCGC00257246-01	tox21-mitotox-p1	signal	Tox21_303510	Zearalenone	17924-92-4	active antagonist	active antagonist	6.56559	-100.423	144213818		A	active_match	-9
NCGC00259347-01	tox21-mitotox-p1	signal	Tox21_201798	Tris(2,3-dibromopropyl) phosphate	126-72-7	active antagonist	active antagonist	47.348	-100.417	144208996		A	active_match	-7
NCGC00257718-01	tox21-mitotox-p1	activity	Tox21_200164	Dodecylphenol	27193-86-8	active antagonist	active antagonist	2.79996	-100.392	144207362		M	active_match	-9
NCGC00167474-01	tox21-mitotox-p1	activity	Tox21_112478	Candesartan	139481-59-7	active antagonist	active antagonist	9.21978	-100.29	144206031		F	active_match	-9
NCGC00025179-05	tox21-mitotox-p1	activity	Tox21_110952	Mifepristone	84371-65-3	active antagonist	active antagonist	11.17	-100.254	144204503		A	active_match	-9
NCGC00255659-01	tox21-mitotox-p1	signal	Tox21_301334	Fenchlorphos	299-84-3	active antagonist	active antagonist	8.2507	-100.218	144211651		ND	active_match	-9
NCGC00254275-01	tox21-mitotox-p1	activity	Tox21_300585	Genistein	446-72-0	active antagonist	active antagonist	11.7379	-100.205	144210902		A	active_match	-9
NCGC00257290-01	tox21-mitotox-p1	viability	Tox21_303395	Tributyltin benzoate	4342-36-3	active antagonist	active antagonist	3.18365	-100.17	144213707		ND	active_match	-9
NCGC00257297-01	tox21-mitotox-p1	activity	Tox21_303487	Dodecyl gallate	1166-52-5	active antagonist	active antagonist	5.44827	-100.169	144213796		A	active_match	-9
NCGC00254021-01	tox21-mitotox-p1	signal	Tox21_300054	4-Chloro-3-methylphenol	59-50-7	active antagonist	active antagonist	29.4844	-100.153	144210374		A	active_match	-7
NCGC00015735-07	tox21-mitotox-p1	activity	Tox21_110209	Niclosamide	50-65-7	active antagonist	active antagonist	0.0348017	-100.148	144203760		A	active_match	-9
NCGC00254676-01	tox21-mitotox-p1	signal	Tox21_300772	Captan	133-06-2	active antagonist	active antagonist	11.5472	-100.141	144211089		A	active_match	-9
NCGC00257844-01	tox21-mitotox-p1	signal	Tox21_200290	Chlordane, technical grade	12789-03-6	active antagonist	active antagonist	15.3085	-100.132	144207488		A	active_match	-7.66667
NCGC00258251-01	tox21-mitotox-p1	viability	Tox21_200697	Trihexyltetradecylphosphonium chloride	258864-54-9	active antagonist	active antagonist	41.0225	-100.114	144207895		A	inconclusive	-6
NCGC00091810-01	tox21-mitotox-p1	signal	Tox21_111168	1-Fluoro-2,4-dinitrobenzene	70-34-8	active antagonist	active antagonist	6.52711	-100.107	144204719		W	active_match	-8.33333
NCGC00254167-01	tox21-mitotox-p1	activity	Tox21_300114	2,4-Di-tert-butylphenol	96-76-4	active antagonist	active antagonist	3.85708	-100.097	144210434		A	active_match	-9
NCGC00255765-01	tox21-mitotox-p1	signal	Tox21_301464	3-Hydroxy-N-(3-nitrophenyl)naphthalene-2-carboxamide	135-65-9	active antagonist	active antagonist	0.283743	-100.094	144211781		A	active_match	-9
NCGC00091544-04	tox21-mitotox-p1	activity	Tox21_111148	17beta-Estradiol	50-28-2	active antagonist	active antagonist	26.6032	-100.088	144204699		A	active_match	-7
NCGC00258077-01	tox21-mitotox-p1	activity	Tox21_200523	4,6-Dichloro-1,3-benzenediol	137-19-9	active antagonist	active antagonist	9.5518	-100.085	144207721		A	active_match	-9
NCGC00258458-01	tox21-mitotox-p1	activity	Tox21_200904	4-Octyloxybenzoic acid	2493-84-7	active antagonist	active antagonist	39.6318	-100.083	144208102		A	active_match	-2
NCGC00259128-01	tox21-mitotox-p1	activity	Tox21_201579	1,1':3',1''-Terphenyl	33763	active antagonist	active antagonist	55.0372	-99.9964	144208777		A	active_match	-7
NCGC00258270-01	tox21-mitotox-p1	activity	Tox21_200716	4,4'-Diaminobenzanilide	785-30-8	active antagonist	active antagonist	3.71564	-99.9545	144207914		A	active_match	-8.33333
NCGC00256589-01	tox21-mitotox-p1	activity	Tox21_302893	Tetrabutyltin	1461-25-2	active antagonist	active antagonist	5.66142	-99.9443	144213210		ND	active_match	-9
NCGC00016334-01	tox21-mitotox-p1	signal	Tox21_110377	meso-Hexestrol	84-16-2	active antagonist	active antagonist	9.37559	-99.9434	144203928		A	active_match	-7
NCGC00258650-01	tox21-mitotox-p1	activity	Tox21_201098	Rhein	478-43-3	active antagonist	active antagonist	6.05682	-99.9146	144208296		A	active_match	-8.33333
NCGC00254226-01	tox21-mitotox-p1	signal	Tox21_300317	2,4-Bis(1-methyl-1-phenylethyl)phenol	2772-45-4	active antagonist	active antagonist	3.3082	-99.9138	144210636		A	active_match	-9
NCGC00257090-01	tox21-mitotox-p1	signal	Tox21_303218	Emodin	518-82-1	active antagonist	active antagonist	1.00676	-99.8849	144213535		A	active_match	-9
NCGC00255042-01	tox21-mitotox-p1	signal	Tox21_301144	Famoxadone	131807-57-3	active antagonist	active antagonist	3.3284	-99.8579	144211461		A	active_match	-9
NCGC00091775-03	tox21-mitotox-p1	activity	Tox21_400068	2-Methyl-4,6-dinitrophenol	534-52-1	active antagonist	active antagonist	2.23442	-99.8529	144214029		A	active_match	-9
NCGC00254129-01	tox21-mitotox-p1	signal	Tox21_300222	PharmaGSID_47315	444610-91-7	active antagonist	active antagonist	25.2886	-99.8277	144210542		A	active_match	-9
NCGC00255029-01	tox21-mitotox-p1	signal	Tox21_301130	Pyraclostrobin	175013-18-0	active antagonist	active antagonist	4.16478	-99.7983	144211447		A	active_match	-8.33333
NCGC00260260-01	tox21-mitotox-p1	signal	Tox21_202712	Tributyltetradecylphosphonium dodecylbenzenesulfonate	NOCAS_49391	active antagonist	active antagonist	1.05253	-99.7862	144209910		A	active_match	-9
NCGC00258526-01	tox21-mitotox-p1	activity	Tox21_200973	4,4'-Thiodiphenol	2664-63-3	active antagonist	active antagonist	21.0797	-99.7643	144208171		A	active_match	-7.66667
NCGC00259018-01	tox21-mitotox-p1	signal	Tox21_201467	Bisphenol AF	1478-61-1	active antagonist	active antagonist	8.59103	-99.7562	144208665		A	active_match	-9
NCGC00015226-07	tox21-mitotox-p1	signal	Tox21_110103	o,p'-DDD	53-19-0	active antagonist	active antagonist	19.5704	-99.7217	144203654		ND	active_match	-7
NCGC00258213-01	tox21-mitotox-p1	signal	Tox21_200659	Strobane	8001-50-1	active antagonist	active antagonist	12.9295	-99.687	144207857		M	active_match	-9
NCGC00255472-01	tox21-mitotox-p1	signal	Tox21_301369	Benzyldimethyldodecylammonium chloride	139-07-1	active antagonist	active antagonist	18.9583	-99.6765	144211686		A	active_match	-8.33333
NCGC00260618-01	tox21-mitotox-p1	activity	Tox21_203073	NTP Mix118 ER1 5-EQP	NOCAS_49514	active antagonist	active antagonist	19.5704	-99.6619	144210271		M	active_match	-7
NCGC00254114-01	tox21-mitotox-p1	activity	Tox21_300030	2,4-Dinitrophenol	51-28-5	active antagonist	active antagonist	1.00676	-99.6536	144210350		A	active_match	-9
NCGC00181798-01	tox21-mitotox-p1	activity	Tox21_113068	Eprinomectin (B1a, B1b mixture)	1142337-10-7	active antagonist	active antagonist	4.21632	-99.6423	144206619		ND	active_match	-9
NCGC00257413-01	tox21-mitotox-p1	signal	Tox21_303360	Dodecylphenol	27193-86-8	active antagonist	active antagonist	4.00798	-99.6379	144213676		ND	active_match	-9
NCGC00257438-01	tox21-mitotox-p1	signal	Tox21_303559	Exifone	52479-85-3	active antagonist	active antagonist	41.6478	-99.6192	144213864		A	active_match	-7	possible blue (460 nm) auto fluorescent;
NCGC00259138-01	tox21-mitotox-p1	activity	Tox21_201589	2,4-Dichlorophenol	120-83-2	active antagonist	active antagonist	42.9253	-99.569	144208787		A	active_match	-7
NCGC00255647-01	tox21-mitotox-p1	signal	Tox21_301463	2,4-Dinitrophenyl thiocyanate	1594-56-5	active antagonist	active antagonist	16.5803	-99.5686	144211780		ND	active_match	-9
NCGC00257745-01	tox21-mitotox-p1	activity	Tox21_200191	N,N-Dimethyl-p-phenylenediamine	99-98-9	active antagonist	active antagonist	9.09668	-99.5661	144207389		A	active_match	-8.33333
NCGC00162150-01	tox21-mitotox-p1	signal	Tox21_112001	Cilnidipine	132203-70-4	active antagonist	active antagonist	13.5328	-99.5437	144205554		A	active_match	-8.33333
NCGC00258150-01	tox21-mitotox-p1	signal	Tox21_200596	1-Dodecyl-3-methylimidazolium hexafluorophosphate	219947-93-0	active antagonist	active antagonist	3.18365	-99.5266	144207794		A	active_match	-9
NCGC00090750-04	tox21-mitotox-p1	activity	Tox21_400008	4,4'-Dichlorodiphenyl sulfone	29411	active antagonist	active antagonist	21.2713	-99.4858	144213969		A	active_match	-7.54762
NCGC00259347-01	tox21-mitotox-p1	activity	Tox21_201798	Tris(2,3-dibromopropyl) phosphate	126-72-7	active antagonist	active antagonist	45.5654	-99.4295	144208996		A	active_match	-7
NCGC00160431-01	tox21-mitotox-p1	activity	Tox21_113076	2-[(4-Chloro-3-methylphenyl)amino]benzoic acid	898128-45-5	active antagonist	active antagonist	12.8312	-99.4276	144206627		A	active_match	-9
NCGC00091146-04	tox21-mitotox-p1	activity	Tox21_400010	Phenothiazine	92-84-2	active antagonist	active antagonist	9.40076	-99.4163	144213971		A	active_match	-8.95238
NCGC00164446-01	tox21-mitotox-p1	signal	Tox21_112120	Ciglitizone	74772-77-3	active antagonist	active antagonist	8.53861	-99.3931	144205673		A	active_match	-9
NCGC00255451-01	tox21-mitotox-p1	signal	Tox21_301581	Endosulfan I	959-98-8	active antagonist	active antagonist	35.7211	-99.3823	144211898		ND	active_match	-7
NCGC00254612-01	tox21-mitotox-p1	activity	Tox21_300704	2,4,5-Trichlorophenol sodium salt	136-32-3	active antagonist	active antagonist	5.04574	-99.3797	144211021		A	active_match	-9
NCGC00254242-01	tox21-mitotox-p1	viability	Tox21_300543	Tributyltin chloride	1461-22-9	active antagonist	active antagonist	5.8829	-99.3622	144210861		Ac	active_match	-9
NCGC00258542-01	tox21-mitotox-p1	signal	Tox21_200989	4-Hydroxyphenyl retinamide	65646-68-6	active antagonist	active antagonist	3.80643	-99.2861	144208187		B	active_match	-9
NCGC00258629-01	tox21-mitotox-p1	signal	Tox21_201076	13-cis-Retinal	472-86-6	active antagonist	active antagonist	54.6146	-99.2836	144208274		Bc	inconclusive	-5.33333	possible blue (460 nm) auto fluorescent;
NCGC00257938-01	tox21-mitotox-p1	activity	Tox21_200384	Bithionol	97-18-7	active antagonist	active antagonist	0.371941	-99.2371	144207582		A	active_match	-9
NCGC00183133-01	tox21-mitotox-p1	signal	Tox21_113434	Eprinomectin B1a	133305-88-1	active antagonist	active antagonist	14.9601	-99.2327	144206984		ND	active_match	-8.33333	possible blue (460 nm) auto fluorescent;
NCGC00255380-01	tox21-mitotox-p1	signal	Tox21_302171	Nordihydroguaiaretic acid	500-38-9	active antagonist	active antagonist	16.5803	-99.2147	144212488		A	active_match	-8.33333	possible blue (460 nm) auto fluorescent;
NCGC00258363-01	tox21-mitotox-p1	signal	Tox21_200809	Trihexyltetradecylphosphonium bromide	654057-97-3	active antagonist	active antagonist	0.904579	-99.1574	144208007		A	active_match	-9
NCGC00259312-01	tox21-mitotox-p1	signal	Tox21_201763	2,3,6-Trichlorophenol	933-75-5	active antagonist	active antagonist	27.2505	-99.1434	144208961		A	active_match	-7.66667
NCGC00257252-01	tox21-mitotox-p1	activity	Tox21_303596	N-(Cyclohexylthio)phthalimide	17796-82-6	active antagonist	active antagonist	54.4827	-99.1122	144213901		A	active_match	-6.33333
NCGC00258135-01	tox21-mitotox-p1	viability	Tox21_200581	Methyltrioctylammonium trifluoromethanesulfonate	121107-18-4	active antagonist	active antagonist	27.2505	-99.1073	144207779		A	active_match	-9
NCGC00259987-01	tox21-mitotox-p1	activity	Tox21_202438	Nitrofen	1836-75-5	active antagonist	active antagonist	56.9022	-99.1018	144209636		A	active_match	-7
NCGC00259873-01	tox21-mitotox-p1	signal	Tox21_202324	(1,1,3,3-Tetramethylbutyl)phenol	27193-28-8	active antagonist	active antagonist	3.32503	-99.0983	144209522		A	active_match	-9
NCGC00255674-01	tox21-mitotox-p1	activity	Tox21_301228	4-Chloro-2-cyclopentylphenol	13347-42-7	active antagonist	active antagonist	5.66142	-99.0897	144211545		A	active_match	-9
NCGC00260082-01	tox21-mitotox-p1	signal	Tox21_202533	Saquinavir mesylate	149845-06-7	active antagonist	active antagonist	53.1254	-99.0802	144209731		A	active_match	-7
NCGC00013130-03	tox21-mitotox-p1	activity	Tox21_110013	Aminoquinuride dihydrochloride	5424-37-3	active antagonist	active antagonist	25.0066	-99.0601	144203564		Z	active_match	-7	blue (460 nm) auto fluorescent;
NCGC00257659-01	tox21-mitotox-p1	signal	Tox21_200105	2,3,4,5-Tetrachlorophenol	4901-51-3	active antagonist	active antagonist	6.20393	-99.033	144207303		A	active_match	-9
NCGC00254294-01	tox21-mitotox-p1	activity	Tox21_300332	Butylparaben	94-26-8	active antagonist	active antagonist	19.3312	-99.032	144210650		A	active_match	-9
NCGC00257613-01	tox21-mitotox-p1	activity	Tox21_200059	Palmatine chloride hydrate	171869-95-7	active antagonist	active antagonist	22.7449	-98.9528	144207257		A	active_match	-7
NCGC00260671-01	tox21-mitotox-p1	activity	Tox21_201511	Triphenyl phosphate	115-86-6	active antagonist	active antagonist	1.19045	-98.9293	144208709		A	active_match	-8.33333
NCGC00254565-01	tox21-mitotox-p1	signal	Tox21_300657	Endosulfan	115-29-7	active antagonist	active antagonist	28.3454	-98.9152	144210974		A	active_match	-7
NCGC00259224-01	tox21-mitotox-p1	signal	Tox21_201675	Dibutyltin dichloride	683-18-1	active antagonist	active antagonist	14.3946	-98.8963	144208873		Fns	active_match	-8.33333
NCGC00256248-01	tox21-mitotox-p1	activity	Tox21_301248	tert-Butyl 4-hydroxybenzoate	25804-49-3	active antagonist	active antagonist	25.2886	-98.8901	144211565		A	active_match	-7.66667
NCGC00258533-01	tox21-mitotox-p1	activity	Tox21_200980	1,2-Phenylenediamine dihydrochloride	615-28-1	active antagonist	active antagonist	0.442913	-98.8656	144208178		D	active_match	-9	possible blue (460 nm) auto fluorescent;
NCGC00255455-01	tox21-mitotox-p1	signal	Tox21_301860	Coumachlor	81-82-3	active antagonist	active antagonist	64.1266	-98.8654	144212177		F	inconclusive	-5.33333
NCGC00255947-01	tox21-mitotox-p1	activity	Tox21_301261	2-Isovaleryl-1,3-indanedione	83-28-3	active antagonist	active antagonist	5.24314	-98.8109	144211578		Ac	active_match	-9
NCGC00256894-01	tox21-mitotox-p1	signal	Tox21_302532	5-Cyclohexadecen-1-one	37609-25-9	active antagonist	active antagonist	57.711	-98.8046	144212849		ND	inconclusive	-5.33333
NCGC00258463-01	tox21-mitotox-p1	activity	Tox21_200909	2,3-Dichlorophenol	576-24-9	active antagonist	active antagonist	56.8445	-98.7952	144208107		Z	active_match	-7
NCGC00091325-05	tox21-mitotox-p1	signal	Tox21_111112	Dichlorophen	97-23-4	active antagonist	active antagonist	2.19584	-98.7894	144204663		A	active_match	-9
NCGC00254965-01	tox21-mitotox-p1	activity	Tox21_301063	Chlorpyrifos oxon	5598-15-2	active antagonist	active antagonist	56.2689	-98.7846	144211380		B	active_match	-7
NCGC00254848-01	tox21-mitotox-p1	signal	Tox21_300946	Bromofenoxim	13181-17-4	active antagonist	active antagonist	1.04083	-98.7821	144211263		A	active_match	-9
NCGC00260456-01	tox21-mitotox-p1	activity	Tox21_202910	4-Amino-m-cresol	2835-99-6	active antagonist	active antagonist	51.6966	-98.7649	144210108		ND	inconclusive	-5.33333	possible blue (460 nm) auto fluorescent;
NCGC00260148-01	tox21-mitotox-p1	activity	Tox21_202600	Triphenyltin acetate	900-95-8	active antagonist	active antagonist	0.117379	-98.7559	144209798		Ac	active_match	-9
NCGC00260639-01	tox21-mitotox-p1	activity	Tox21_203094	NTP Mix115 ER1 10-EQC	NOCAS_49535	active antagonist	active antagonist	25.1151	-98.7463	144210292		M	inconclusive	-5.33333
NCGC00255472-01	tox21-mitotox-p1	activity	Tox21_301369	Benzyldimethyldodecylammonium chloride	139-07-1	active antagonist	active antagonist	21.2715	-98.7249	144211686		A	active_match	-7
NCGC00257098-01	tox21-mitotox-p1	signal	Tox21_303332	Olivetol	500-66-3	active antagonist	active antagonist	17.903	-98.7095	144213649		A	active_match	-7.66667
NCGC00015725-02	tox21-mitotox-p1	signal	Tox21_110207	Nimesulide	51803-78-2	active antagonist	active antagonist	3.73249	-98.6886	144203758		A	active_match	-9
NCGC00259576-01	tox21-mitotox-p1	activity	Tox21_202027	2,2',5,5'-Tetrachlorobenzidine	15721-02-5	active antagonist	active antagonist	15.9398	-98.6886	144209225		A	active_match	-8.33333
NCGC00257620-01	tox21-mitotox-p1	activity	Tox21_200066	1-Nitropyrene	5522-43-0	active antagonist	active antagonist	2.0067	-98.6766	144207264		A	active_match	-9	possible blue (460 nm) auto fluorescent;
NCGC00257659-01	tox21-mitotox-p1	activity	Tox21_200105	2,3,4,5-Tetrachlorophenol	4901-51-3	active antagonist	active antagonist	4.92795	-98.662	144207303		A	active_match	-9
NCGC00259304-01	tox21-mitotox-p1	signal	Tox21_201755	3'-Methyl-4-dimethylaminoazobenzene	55-80-1	active antagonist	active antagonist	34.9656	-98.6297	144208953		A	active_match	-8.33333
NCGC00254514-01	tox21-mitotox-p1	activity	Tox21_300413	17alpha-Ethinylestradiol	57-63-6	active antagonist	active antagonist	24.3365	-98.6136	144210731		A	active_match	-7
NCGC00257647-01	tox21-mitotox-p1	signal	Tox21_200093	13-cis Retinoic acid	4759-48-2	active antagonist	active antagonist	64.9504	-98.5623	144207291		I	inconclusive	-5.33333	possible blue (460 nm) auto fluorescent;
NCGC00258097-01	tox21-mitotox-p1	signal	Tox21_200543	2,2'-Dihydroxy-4,4'-dimethoxybenzophenone	131-54-4	active antagonist	active antagonist	9.03665	-98.5496	144207741		A	active_match	-9
NCGC00258178-01	tox21-mitotox-p1	activity	Tox21_200624	2,3,5-Trichlorophenol	933-78-8	active antagonist	active antagonist	5.79987	-98.5256	144207822		A	active_match	-9
NCGC00256511-01	tox21-mitotox-p1	activity	Tox21_302766	Tetradifon	116-29-0	active antagonist	active antagonist	17.903	-98.5136	144213083		ND	active_match	-8.33333
NCGC00258270-01	tox21-mitotox-p1	signal	Tox21_200716	4,4'-Diaminobenzanilide	785-30-8	active antagonist	active antagonist	2.63047	-98.5071	144207914		A	active_match	-9
NCGC00016296-01	tox21-mitotox-p1	activity	Tox21_110357	Dicumarol	66-76-2	active antagonist	active antagonist	7.73866	-98.5051	144203908		Fns	active_match	-7
NCGC00260544-01	tox21-mitotox-p1	activity	Tox21_202999	Emodin	518-82-1	active antagonist	active antagonist	2.03982	-98.4431	144210197		A	active_match	-9
NCGC00258205-01	tox21-mitotox-p1	activity	Tox21_200651	4,4'-Methylenebis(2-chloroaniline)	101-14-4	active antagonist	active antagonist	49.1446	-98.4401	144207849		A	active_match	-6.5
NCGC00255230-01	tox21-mitotox-p1	activity	Tox21_301489	1,4-Benzenediamine, N-(1-methylheptyl)-N'-phenyl-	15233-47-3	active antagonist	active antagonist	37.1186	-98.4138	144211806		A	active_match	-7.66667	possible blue (460 nm) auto fluorescent;
NCGC00167431-01	tox21-mitotox-p1	signal	Tox21_112435	Rifapentine	61379-65-5	active antagonist	active antagonist	1.77033	-98.3951	144205988		A	active_match	-9
NCGC00259530-01	tox21-mitotox-p1	signal	Tox21_201981	3,3',5,5'-Tetrabromobisphenol A	79-94-7	active antagonist	active antagonist	38.4531	-98.3715	144209179		A	inconclusive	-6
NCGC00256499-01	tox21-mitotox-p1	activity	Tox21_302888	4-Chloro-2-methylphenol	1570-64-5	active antagonist	active antagonist	54.4827	-98.3563	144213205		A	active_match	-7
NCGC00091483-03	tox21-mitotox-p1	signal	Tox21_400003	4-tert-Butylcatechol	98-29-3	active antagonist	active antagonist	35.5412	-98.3409	144213964		A	active_match	-6.57143	possible blue (460 nm) auto fluorescent;
NCGC00095078-01	tox21-mitotox-p1	activity	Tox21_111414	Clobetasol propionate	25122-46-7	active antagonist	active antagonist	24.6377	-98.3364	144204967		A	active_match	-7
NCGC00255013-01	tox21-mitotox-p1	signal	Tox21_301113	Chlorinated paraffins: C12, 60% chlorine	108171-26-2	active antagonist	active antagonist	34.3762	-98.3089	144211430		Fns	active_match	-7
NCGC00256444-01	tox21-mitotox-p1	activity	Tox21_302967	Tris(2,3-dibromopropyl) phosphate	126-72-7	active antagonist	active antagonist	46.0656	-98.3063	144213284		A	active_match	-7
NCGC00016335-01	tox21-mitotox-p1	activity	Tox21_110378	Dienestrol	84-17-3	active antagonist	active antagonist	10.9311	-98.3033	144203929		A	active_match	-7
NCGC00257357-01	tox21-mitotox-p1	signal	Tox21_303656	Fulvestrant	129453-61-8	active antagonist	active antagonist	9.74692	-98.3024	144213958		F	active_match	-8
NCGC00254890-01	tox21-mitotox-p1	activity	Tox21_300988	Dicofol	115-32-2	active antagonist	active antagonist	9.68854	-98.3004	144211305		F	active_match	-9
NCGC00254582-01	tox21-mitotox-p1	signal	Tox21_300674	2-Phenylphenol	90-43-7	active antagonist	active antagonist	13.6854	-98.2855	144210991		A	active_match	-9
NCGC00256452-01	tox21-mitotox-p1	signal	Tox21_302804	o,p'-DDD	53-19-0	active antagonist	active antagonist	29.4844	-98.263	144213121		ND	active_match	-7
NCGC00255947-01	tox21-mitotox-p1	signal	Tox21_301261	2-Isovaleryl-1,3-indanedione	83-28-3	active antagonist	active antagonist	5.04574	-98.2558	144211578		Ac	active_match	-9
NCGC00254744-01	tox21-mitotox-p1	activity	Tox21_300841	Abamectin	71751-41-2	active antagonist	active antagonist	24.5999	-98.2492	144211158		A	active_match	-7	possible blue (460 nm) auto fluorescent;
NCGC00159417-06	tox21-mitotox-p1	signal	Tox21_400079	Triclosan	3380-34-5	active antagonist	active antagonist	1.38455	-98.2307	144214040		A	active_match	-9	possible blue (460 nm) auto fluorescent;
NCGC00095978-02	tox21-mitotox-p1	signal	Tox21_111542	Lufenuron	103055-07-8	active antagonist	active antagonist	6.52711	-98.2114	144205095		A	active_match	-9
NCGC00258936-01	tox21-mitotox-p1	activity	Tox21_201385	Rifampicin	13292-46-1	active antagonist	active antagonist	43.4973	-98.209	144208583		A	active_match	-7
NCGC00255032-01	tox21-mitotox-p1	signal	Tox21_301133	Spirodiclofen	148477-71-8	active antagonist	active antagonist	63.5221	-98.2032	144211450		C	active_match	-7
NCGC00259311-01	tox21-mitotox-p1	activity	Tox21_201762	Gentian Violet	548-62-9	active antagonist	active antagonist	0.0552559	-98.167	144208960		A	active_match	-8.66667	blue (460 nm) auto fluorescent;
NCGC00258233-01	tox21-mitotox-p1	signal	Tox21_200679	1-Isocyanato-3-(trifluoromethyl)benzene	329-01-1	active antagonist	active antagonist	3.161	-98.1153	144207877		F	active_match	-9
NCGC00256573-01	tox21-mitotox-p1	signal	Tox21_302919	Bithionol	97-18-7	active antagonist	active antagonist	1.08707	-98.1096	144213236		A	active_match	-9
NCGC00164486-01	tox21-mitotox-p1	activity	Tox21_112126	Cyclovalone	579-23-7	active antagonist	active antagonist	6.28136	-98.1045	144205679		A	active_match	-9	possible blue (460 nm) auto fluorescent;
NCGC00016393-01	tox21-mitotox-p1	activity	Tox21_110417	2,2'-Dihydroxy-4-methoxybenzophenone	131-53-3	active antagonist	active antagonist	9.02261	-98.0732	144203968		A	active_match	-7
NCGC00258351-01	tox21-mitotox-p1	activity	Tox21_200797	1,3,5-Tris(4-tert-butyl-3-hydroxy-2,6-dimethylbenzyl)-1,3,5-triazinane-2,4,6-trione	40601-76-1	active antagonist	active antagonist	12.1972	-98.0495	144207995		A	active_match	-8.33333
NCGC00259175-01	tox21-mitotox-p1	activity	Tox21_201626	Tributyltin chloride	1461-22-9	active antagonist	active antagonist	0.0832673	-98.0423	144208824		A	active_match	-9
NCGC00258466-01	tox21-mitotox-p1	signal	Tox21_200912	Toxaphene	8001-35-2	active antagonist	active antagonist	9.94485	-98.0416	144208110		M	active_match	-8.33333
NCGC00254266-01	tox21-mitotox-p1	signal	Tox21_300586	Chlordane	57-74-9	active antagonist	active antagonist	23.4203	-98.037	144210903		M	active_match	-7
NCGC00182991-01	tox21-mitotox-p1	activity	Tox21_113322	Glybuzole	1492-02-0	active antagonist	active antagonist	25.1151	-98.0349	144206873		A	inconclusive	-5.66667
NCGC00255185-01	tox21-mitotox-p1	activity	Tox21_302288	Betamethasone valerate	2152-44-5	active antagonist	active antagonist	24.3365	-98.0109	144212605		A	active_match	-8.33333
NCGC00161328-03	tox21-mitotox-p1	signal	Tox21_111989	24R,25-Dihydroxyvitamin D3	55721-11-4	active antagonist	active antagonist	13.0233	-98.0109	144205542		A	active_match	-8.33333	possible blue (460 nm) auto fluorescent;
NCGC00164514-01	tox21-mitotox-p1	activity	Tox21_112149	Ambazone	539-21-9	active antagonist	active antagonist	5.59827	-97.988	144205702		D	active_match	-7.66667
NCGC00257639-01	tox21-mitotox-p1	signal	Tox21_200085	3,4-Dichlorophenyl isocyanate	102-36-3	active antagonist	active antagonist	15.1058	-97.9866	144207283		F	active_match	-8.33333
NCGC00256933-01	tox21-mitotox-p1	signal	Tox21_303116	2,3,6-Trichlorophenol	933-75-5	active antagonist	active antagonist	61.1306	-97.9661	144213433		A	active_match	-7
NCGC00254380-01	tox21-mitotox-p1	signal	Tox21_300409	Tributyltin methacrylate	2155-70-6	active antagonist	active antagonist	0.0685896	-97.9653	144210727		F	active_match	-9	possible blue (460 nm) auto fluorescent;
NCGC00254524-01	tox21-mitotox-p1	signal	Tox21_300571	Gentian Violet	548-62-9	active antagonist	active antagonist	0.071273	-97.9621	144210888		A	active_match	-9
NCGC00253972-01	tox21-mitotox-p1	signal	Tox21_300101	2-Aminoanthraquinone	117-79-3	active antagonist	active antagonist	0.566142	-97.958	144210421		A	active_match	-9
NCGC00258668-01	tox21-mitotox-p1	activity	Tox21_201116	Curcumin	458-37-7	active antagonist	active antagonist	1.15851	-97.9284	144208314		A	active_match	-9	blue (460 nm) auto fluorescent;
NCGC00257433-01	tox21-mitotox-p1	signal	Tox21_303466	Benzamide, N,N'-(dithiodi-2,1-phenylene)bis-	135-57-9	active antagonist	active antagonist	20.0875	-97.9174	144213776		A	active_match	-8.33333	possible blue (460 nm) auto fluorescent;
NCGC00260260-01	tox21-mitotox-p1	activity	Tox21_202712	Tributyltetradecylphosphonium dodecylbenzenesulfonate	NOCAS_49391	active antagonist	active antagonist	1.0129	-97.9107	144209910		A	active_match	-9
NCGC00183133-01	tox21-mitotox-p1	activity	Tox21_113434	Eprinomectin B1a	133305-88-1	active antagonist	active antagonist	13.3332	-97.9054	144206984		ND	active_match	-9	possible blue (460 nm) auto fluorescent;
NCGC00244579-01	tox21-mitotox-p1	activity	Tox21_400029	Dieldrin	60-57-1	active antagonist	active antagonist	27.4461	-97.8873	144213990		A	active_match	-7.17778
NCGC00254114-01	tox21-mitotox-p1	signal	Tox21_300030	2,4-Dinitrophenol	51-28-5	active antagonist	active antagonist	1.00676	-97.8728	144210350		A	active_match	-9
NCGC00255531-01	tox21-mitotox-p1	activity	Tox21_301405	Triethyltin bromide	2767-54-6	active antagonist	active antagonist	0.0216899	-97.8708	144211722		ND	active_match	-9
NCGC00257627-01	tox21-mitotox-p1	signal	Tox21_200073	2-Amino-4-chloro-5-nitrophenol	1628435	active antagonist	active antagonist	21.5136	-97.8695	144207271		A	active_match	-7
NCGC00181774-01	tox21-mitotox-p1	signal	Tox21_113041	Chrysarobin	491-59-8	active antagonist	active antagonist	23.7101	-97.8504	144206592		ND	active_match	-7
NCGC00257908-01	tox21-mitotox-p1	activity	Tox21_200354	N,N'-Diphenyl-p-phenylenediamine	74-31-7	active antagonist	active antagonist	10.0266	-97.8484	144207552		ND	active_match	-9
NCGC00180998-01	tox21-mitotox-p1	signal	Tox21_112651	Amylmetacresol	1300-94-3	active antagonist	active antagonist	11.17	-97.8101	144206204		A	active_match	-8.33333
NCGC00258451-01	tox21-mitotox-p1	signal	Tox21_200897	2-Hydrazino-4-phenylthiazole	34176-52-8	active antagonist	active antagonist	2.91841	-97.8094	144208095		C	active_match	-9	possible blue (460 nm) auto fluorescent;
NCGC00017056-01	tox21-mitotox-p1	activity	Tox21_110761	Quercetin dihydrate	6151-25-3	active antagonist	active antagonist	6.52711	-97.7869	144204312		A	active_match	-9
NCGC00181085-01	tox21-mitotox-p1	signal	Tox21_112704	Miripirium chloride	2748-88-1	active antagonist	active antagonist	16.3953	-97.7851	144206257		C	active_match	-7.66667
NCGC00254136-01	tox21-mitotox-p1	activity	Tox21_300098	Kepone	143-50-0	active antagonist	active antagonist	1.00162	-97.7506	144210418		ND	active_match	-9
NCGC00260661-01	tox21-mitotox-p1	activity	Tox21_203116	NTP Mix27 AR2 2-EQP	NOCAS_49557	active antagonist	active antagonist	27.644	-97.7263	144210314		M	active_match	-7
NCGC00090749-04	tox21-mitotox-p1	activity	Tox21_111005	(Z,E)-Diethylstilbestrol	6898-97-1	active antagonist	active antagonist	8.09594	-97.6731	144204556		A	active_match	-9
NCGC00167566-01	tox21-mitotox-p1	activity	Tox21_112561	Bromadiolone	28772-56-7	active antagonist	active antagonist	7.90777	-97.6679	144206114		A	active_match	-9
NCGC00259137-01	tox21-mitotox-p1	activity	Tox21_201588	Phenoxybenzamine hydrochloride	63-92-3	active antagonist	active antagonist	47.2052	-97.6676	144208786		B	active_match	-7
NCGC00181143-01	tox21-mitotox-p1	activity	Tox21_112749	Fluorosalan	1050591	active antagonist	active antagonist	0.381406	-97.611	144206302		A	active_match	-9	blue (460 nm) auto fluorescent;
NCGC00181122-01	tox21-mitotox-p1	signal	Tox21_112732	2-Dodecylisoquinolinium tosylate	5412-37-3	active antagonist	active antagonist	4.27944	-97.6087	144206285		A	active_match	-9
NCGC00254756-01	tox21-mitotox-p1	signal	Tox21_300853	Hexadecyltrimethylammonium bromide	57-09-0	active antagonist	active antagonist	27.306	-97.606	144211170		A	active_match	-7
NCGC00260483-01	tox21-mitotox-p1	signal	Tox21_202937	5-Nitroisatin	611-09-6	active antagonist	active antagonist	61.0063	-97.5906	144210135		A	inconclusive	-5.33333
NCGC00260530-01	tox21-mitotox-p1	signal	Tox21_202985	Clorophene	120-32-1	active antagonist	active antagonist	3.57211	-97.5841	144210183		A	active_match	-9
NCGC00256284-01	tox21-mitotox-p1	activity	Tox21_301776	3-(5,5,6-Trimethylbicyclo[2.2.1]hept-2-yl)cyclohexanol	3407-42-9	active antagonist	active antagonist	31.8365	-97.5679	144212093		ND	active_match	-7
NCGC00258702-01	tox21-mitotox-p1	activity	Tox21_201150	Quercetin dihydrate	6151-25-3	active antagonist	active antagonist	5.88889	-97.5672	144208348		A	active_match	-9	possible blue (460 nm) auto fluorescent;
NCGC00257742-01	tox21-mitotox-p1	signal	Tox21_200188	3,4,5-Trichlorophenol	609-19-8	active antagonist	active antagonist	3.52019	-97.5577	144207386		A	active_match	-9
NCGC00254288-01	tox21-mitotox-p1	activity	Tox21_300486	2-tert-Butyl-5-methylphenol	88-60-8	active antagonist	active antagonist	16.5803	-97.5475	144210804		A	active_match	-9
NCGC00259078-01	tox21-mitotox-p1	signal	Tox21_201528	4-Nonylphenol, branched	84852-15-3	active antagonist	active antagonist	3.36547	-97.5447	144208726		A	active_match	-9
NCGC00259201-01	tox21-mitotox-p1	activity	Tox21_201652	Dichlone	117-80-6	active antagonist	active antagonist	5.67869	-97.5372	144208850		A	active_match	-9	blue (460 nm) auto fluorescent;
NCGC00260069-01	tox21-mitotox-p1	signal	Tox21_202520	l-Taurine	107-35-7	active antagonist	active antagonist	12.6731	-97.5333	144209718		ND	active_match	-7
NCGC00260514-01	tox21-mitotox-p1	signal	Tox21_202968	p-Phenylazophenol	1689-82-3	active antagonist	active antagonist	5.11252	-97.5195	144210166		A	active_match	-9
NCGC00259945-01	tox21-mitotox-p1	activity	Tox21_202396	Tetradifon	116-29-0	active antagonist	active antagonist	12.1723	-97.4796	144209594		A	inconclusive	-6
NCGC00259857-01	tox21-mitotox-p1	activity	Tox21_202308	Quercetin	117-39-5	active antagonist	active antagonist	1.60859	-97.477	144209506		A	active_match	-9	possible blue (460 nm) auto fluorescent;
NCGC00258130-01	tox21-mitotox-p1	signal	Tox21_200576	Tetraoctylphosphonium bromide	23906-97-0	active antagonist	active antagonist	0.192133	-97.4665	144207774		A	active_match	-9	possible blue (460 nm) auto fluorescent;
NCGC00258546-01	tox21-mitotox-p1	activity	Tox21_200993	2,2'-Dihydroxy-4-methoxybenzophenone	131-53-3	active antagonist	active antagonist	10.8376	-97.4656	144208191		A	active_match	-9	possible blue (460 nm) auto fluorescent;
NCGC00182056-03	tox21-mitotox-p1	signal	Tox21_112930	Dioctyldimethylammonium chloride	5538-94-3	active antagonist	active antagonist	21.9584	-97.4656	144206483		A	active_match	-7
NCGC00258953-01	tox21-mitotox-p1	activity	Tox21_201402	1,2,5,6,9,10-Hexabromocyclododecane	3194-55-6	active antagonist	active antagonist	4.47874	-97.4599	144208600		A	active_match	-9
NCGC00167582-01	tox21-mitotox-p1	viability	Tox21_112574	Benzylhexadecyldimethylammonium chloride	122-18-9	active antagonist	active antagonist	28.7255	-97.4195	144206127		A	active_match	-7
NCGC00257509-01	tox21-mitotox-p1	activity	Tox21_303509	Methyl abietate	127-25-3	active antagonist	active antagonist	61.1306	-97.4174	144213817		A	active_match	-6.33333
NCGC00255664-01	tox21-mitotox-p1	signal	Tox21_301769	Silwet L77	27306-78-1	active antagonist	active antagonist	5.8829	-97.4063	144212086		A	active_match	-9
NCGC00025179-05	tox21-mitotox-p1	signal	Tox21_110952	Mifepristone	84371-65-3	active antagonist	active antagonist	13.5328	-97.3978	144204503		A	active_match	-9
NCGC00260272-01	tox21-mitotox-p1	activity	Tox21_202724	Dodecyl gallate	1166-52-5	active antagonist	active antagonist	4.14624	-97.3957	144209922		A	active_match	-9
NCGC00254282-01	tox21-mitotox-p1	activity	Tox21_300631	5HPP-33	105624-86-0	active antagonist	active antagonist	2.08733	-97.3602	144210948		A	active_match	-9	blue (460 nm) auto fluorescent;
NCGC00254862-01	tox21-mitotox-p1	signal	Tox21_300960	Dichlofluanid	1085-98-9	active antagonist	active antagonist	6.35221	-97.3542	144211277		A	active_match	-9	possible blue (460 nm) auto fluorescent;
NCGC00259311-01	tox21-mitotox-p1	signal	Tox21_201762	Gentian Violet	548-62-9	active antagonist	active antagonist	0.0531756	-97.3101	144208960		A	active_match	-9	blue (460 nm) auto fluorescent;
NCGC00256511-01	tox21-mitotox-p1	signal	Tox21_302766	Tetradifon	116-29-0	active antagonist	active antagonist	19.3312	-97.3097	144213083		ND	active_match	-8.33333
NCGC00257580-01	tox21-mitotox-p1	signal	Tox21_200026	Aristolochic acid, sodium salt (77% AA I, 21% AA II)	10190-99-5	active antagonist	active antagonist	51.435	-97.2941	144207224		A	inconclusive	-5.33333
NCGC00259567-01	tox21-mitotox-p1	activity	Tox21_202018	4-Chloro-2-methylphenol	1570-64-5	active antagonist	active antagonist	47.1292	-97.2922	144209216		A	active_match	-7
NCGC00258717-01	tox21-mitotox-p1	activity	Tox21_201165	Kaempferol	520-18-3	active antagonist	active antagonist	5.63839	-97.2916	144208363		A	active_match	-9	possible blue (460 nm) auto fluorescent;
NCGC00160464-01	tox21-mitotox-p1	activity	Tox21_111832	Rolicyclidine	2201-39-0	active antagonist	active antagonist	22.2871	-97.287	144205385		Bc	active_match	-7	possible blue (460 nm) auto fluorescent;
NCGC00257357-01	tox21-mitotox-p1	activity	Tox21_303656	Fulvestrant	129453-61-8	active antagonist	active antagonist	10.9362	-97.2828	144213958		F	active_match	-8
NCGC00254628-01	tox21-mitotox-p1	signal	Tox21_300722	tau-Fluvalinate	102851-06-9	active antagonist	active antagonist	31.2688	-97.28	144211039		A	inconclusive	-4.66667
NCGC00257906-01	tox21-mitotox-p1	signal	Tox21_200352	1-Fluoro-2,4-dinitrobenzene	70-34-8	active antagonist	active antagonist	2.65187	-97.2584	144207550		Ac	active_match	-9
NCGC00091775-03	tox21-mitotox-p1	signal	Tox21_400068	2-Methyl-4,6-dinitrophenol	534-52-1	active antagonist	active antagonist	2.35387	-97.2574	144214029		A	active_match	-9
NCGC00255453-01	tox21-mitotox-p1	activity	Tox21_301640	4-Amino-2,6-dichlorophenol	5930-28-9	active antagonist	active antagonist	17.2289	-97.2475	144211957		A	active_match	-7.66667	blue (460 nm) auto fluorescent;
NCGC00258115-01	tox21-mitotox-p1	signal	Tox21_200561	Menthyl anthranilate	134-09-8	active antagonist	active antagonist	23.0872	-97.2155	144207759		A	active_match	-7.66667
NCGC00259128-01	tox21-mitotox-p1	signal	Tox21_201579	1,1':3',1''-Terphenyl	33763	active antagonist	active antagonist	61.7528	-97.2032	144208777		A	active_match	-7
NCGC00257050-01	tox21-mitotox-p1	signal	Tox21_303176	1,2,5,6,9,10-Hexabromocyclododecane	3194-55-6	active antagonist	active antagonist	11.1355	-97.1771	144213493		A	active_match	-9
NCGC00255286-01	tox21-mitotox-p1	activity	Tox21_301247	Pyridate	55512-33-9	active antagonist	active antagonist	33.082	-97.1604	144211564		D	active_match	-7
NCGC00255755-01	tox21-mitotox-p1	activity	Tox21_301255	Pencycuron	66063-05-6	active antagonist	active antagonist	15.3553	-97.1522	144211572		A	active_match	-8.33333	possible blue (460 nm) auto fluorescent;
NCGC00254070-01	tox21-mitotox-p1	activity	Tox21_300239	Surinabant	288104-79-0	active antagonist	active antagonist	33.082	-97.1344	144210559		A	active_match	-7.66667
NCGC00254213-01	tox21-mitotox-p1	activity	Tox21_300103	4-tert-Butylphenol	98-54-4	active antagonist	active antagonist	34.3762	-97.0828	144210423		A	inconclusive	-4.66667
NCGC00017056-01	tox21-mitotox-p1	signal	Tox21_110761	Quercetin dihydrate	6151-25-3	active antagonist	active antagonist	6.78246	-97.0429	144204312		A	active_match	-9
NCGC00254539-01	tox21-mitotox-p1	signal	Tox21_300526	Diethylstilbestrol	56-53-1	active antagonist	active antagonist	11.7379	-96.9791	144210844		B	active_match	-9
NCGC00258283-01	tox21-mitotox-p1	activity	Tox21_200729	1-Ethoxy-4-nitrobenzene	100-29-8	active antagonist	active antagonist	5.52593	-96.9731	144207927		F	active_match	-9
NCGC00016950-01	tox21-mitotox-p1	signal	Tox21_110705	Mometasone furoate	83919-23-7	active antagonist	active antagonist	12.0318	-96.9575	144204256		A	inconclusive	-5.33333
NCGC00260511-01	tox21-mitotox-p1	signal	Tox21_202965	9-Anthracenemethanol	1468-95-7	active antagonist	active antagonist	35.8301	-96.9479	144210163		ND	active_match	-7.66667	possible blue (460 nm) auto fluorescent;
NCGC00256058-01	tox21-mitotox-p1	activity	Tox21_301686	3-tert-Butylphenol	585-34-2	active antagonist	active antagonist	52.4314	-96.9343	144212003		A	active_match	-7
NCGC00255466-01	tox21-mitotox-p1	signal	Tox21_302258	3,4-Dichlorophenylurea	155998	active antagonist	active antagonist	58.6496	-96.9095	144212575		A	active_match	-7
NCGC00259046-01	tox21-mitotox-p1	activity	Tox21_201495	p,p'-DDT	50-29-3	active antagonist	active antagonist	26.4651	-96.8996	144208693		A	active_match	-7.66667
NCGC00258702-01	tox21-mitotox-p1	signal	Tox21_201150	Quercetin dihydrate	6151-25-3	active antagonist	active antagonist	5.66717	-96.8787	144208348		A	active_match	-9	possible blue (460 nm) auto fluorescent;
NCGC00015958-03	tox21-mitotox-p1	activity	Tox21_110267	SP600125	129-56-6	active antagonist	active antagonist	0.921978	-96.8769	144203818		A	active_match	-9	blue (460 nm) auto fluorescent;
NCGC00254440-01	tox21-mitotox-p1	signal	Tox21_300470	Troglitazone	97322-87-7	active antagonist	active antagonist	12.1972	-96.8643	144210788		A	active_match	-9
NCGC00260208-01	tox21-mitotox-p1	activity	Tox21_202660	1-Methyl-3-tetradecylimidazolium chloride	171058-21-2	active antagonist	active antagonist	14.612	-96.8626	144209858		A	active_match	-7.66667
NCGC00259141-01	tox21-mitotox-p1	signal	Tox21_201592	Kepone	143-50-0	active antagonist	active antagonist	0.990399	-96.8409	144208790		Fc	active_match	-9
NCGC00256521-01	tox21-mitotox-p1	signal	Tox21_302932	2,3,4,6-Tetrachlorophenol	58-90-2	active antagonist	active antagonist	22.5385	-96.8196	144213249		B	active_match	-8.33333	possible blue (460 nm) auto fluorescent;
NCGC00255527-01	tox21-mitotox-p1	signal	Tox21_301667	Methyl 2,4-dihydroxy-3,6-dimethylbenzoate	4707-47-5	active antagonist	active antagonist	15.3553	-96.8173	144211984		A	active_match	-8.33333
NCGC00254265-01	tox21-mitotox-p1	activity	Tox21_300327	2-Methyl-4,6-dinitrophenol	534-52-1	active antagonist	active antagonist	0.830982	-96.7648	144210645		A	active_match	-9
NCGC00256191-01	tox21-mitotox-p1	signal	Tox21_301615	3-Methyl-N-phenylaniline	1205-64-7	active antagonist	active antagonist	48.5577	-96.7627	144211932		A	inconclusive	-5.33333
NCGC00090816-01	tox21-mitotox-p1	signal	Tox21_113242	4-Aminophenol	123-30-8	active antagonist	active antagonist	1.18832	-96.7616	144206793		F	active_match	-9
NCGC00164245-02	tox21-mitotox-p1	activity	Tox21_113091	Benzyldodecyldimethylammonium bromide	1965463	active antagonist	active antagonist	11.4358	-96.7455	144206642		A	active_match	-7.66667
NCGC00258705-01	tox21-mitotox-p1	signal	Tox21_201153	Zearalenone	17924-92-4	active antagonist	active antagonist	4.01118	-96.7328	144208351		A	active_match	-9
NCGC00254705-01	tox21-mitotox-p1	activity	Tox21_300801	Captafol	191906	active antagonist	active antagonist	14.7772	-96.7213	144211118		ND	active_match	-9
NCGC00255549-01	tox21-mitotox-p1	activity	Tox21_301731	Ethanol, 2,2'-((1-methylethylidene)bis((2,6-dibromo-4,1-phenylene)oxy))bis-	4162-45-2	active antagonist	active antagonist	6.20866	-96.7181	144212048		A	active_match	-9
NCGC00254041-01	tox21-mitotox-p1	signal	Tox21_300088	4-(2-Methylbutan-2-yl)phenol	80-46-6	active antagonist	active antagonist	20.0875	-96.6963	144210408		Ac	active_match	-7.66667
NCGC00256728-01	tox21-mitotox-p1	activity	Tox21_302641	Equilin	474-86-2	active antagonist	active antagonist	24.3365	-96.6669	144212958		A	active_match	-7
NCGC00258453-01	tox21-mitotox-p1	signal	Tox21_200899	Dibromonitromethane	598-91-4	active antagonist	active antagonist	68.7291	-96.6535	144208097		ND	active_match	-2
NCGC00016423-03	tox21-mitotox-p1	signal	Tox21_110434	Gossypol	303-45-7	active antagonist	active antagonist	15.184	-96.6502	144203985		A	active_match	-7.66667
NCGC00259224-01	tox21-mitotox-p1	activity	Tox21_201675	Dibutyltin dichloride	683-18-1	active antagonist	active antagonist	14.9577	-96.6255	144208873		Fns	active_match	-8.33333
NCGC00241107-01	tox21-mitotox-p1	activity	Tox21_113600	Bosutinib methanoate	918639-10-8	active antagonist	active antagonist	0.74978	-96.6138	144207149		A	active_match	-9	possible blue (460 nm) auto fluorescent;
NCGC00257805-01	tox21-mitotox-p1	activity	Tox21_200251	2-Amino-4-methoxybenzothiazole	5464-79-9	active antagonist	active antagonist	46.1213	-96.5923	144207449		A	inconclusive	-4.66667
NCGC00256894-01	tox21-mitotox-p1	activity	Tox21_302532	5-Cyclohexadecen-1-one	37609-25-9	active antagonist	active antagonist	64.7528	-96.5756	144212849		ND	active_match	-6
NCGC00255416-01	tox21-mitotox-p1	activity	Tox21_301939	2-(1-Methylbutyl)phenol	87-26-3	active antagonist	active antagonist	30.6379	-96.5143	144212256		A	inconclusive	-6
NCGC00255992-01	tox21-mitotox-p1	signal	Tox21_302075	2,6-Di(butan-2-yl)phenol	5510-99-6	active antagonist	active antagonist	17.2289	-96.5086	144212392		A	inconclusive	-5.33333
NCGC00257372-01	tox21-mitotox-p1	signal	Tox21_303556	Tributyltetradecylphosphonium chloride	81741-28-8	active antagonist	active antagonist	0.611306	-96.4996	144213861		A	active_match	-9
NCGC00254922-01	tox21-mitotox-p1	activity	Tox21_301020	4-Dodecylphenol	104-43-8	active antagonist	active antagonist	3.18365	-96.4889	144211337		M	active_match	-9	possible blue (460 nm) auto fluorescent;
NCGC00257902-01	tox21-mitotox-p1	signal	Tox21_200348	Berberine chloride	633-65-8	active antagonist	active antagonist	1.66984	-96.4695	144207546		A	active_match	-9
NCGC00160580-01	tox21-mitotox-p1	activity	Tox21_111914	Osalmid	526-18-1	active antagonist	active antagonist	6.68242	-96.4631	144205467		A	active_match	-9
NCGC00258485-01	tox21-mitotox-p1	activity	Tox21_200931	3,5-Dichlorophenol	591-35-5	active antagonist	active antagonist	9.78715	-96.4498	144208129		A	active_match	-9
NCGC00163886-02	tox21-mitotox-p1	signal	Tox21_113416	Fenchlorphos	299-84-3	active antagonist	active antagonist	14.3968	-96.4485	144206966		ND	active_match	-8.33333
NCGC00258109-01	tox21-mitotox-p1	signal	Tox21_200555	Bisphenol E	66328	active antagonist	active antagonist	61.8676	-96.4415	144207753		A	active_match	-7
NCGC00254184-01	tox21-mitotox-p1	signal	Tox21_300198	Bisphenol B	77-40-7	active antagonist	active antagonist	28.3743	-96.4342	144210518		A	active_match	-7
NCGC00259956-01	tox21-mitotox-p1	activity	Tox21_202407	Diethylstilbestrol	56-53-1	active antagonist	active antagonist	8.24226	-96.4243	144209605		A	active_match	-9
NCGC00255661-01	tox21-mitotox-p1	activity	Tox21_301850	Nimesulide	51803-78-2	active antagonist	active antagonist	4.32771	-96.4185	144212167		A	active_match	-9
NCGC00255970-01	tox21-mitotox-p1	activity	Tox21_301547	Ouabain	630-60-4	active antagonist	active antagonist	0.129831	-96.3889	144211864		A	active_match	-9
NCGC00258303-01	tox21-mitotox-p1	signal	Tox21_200749	4,4'-Butane-1,1-diylbis(2-tert-butyl-5-methylphenol)	85-60-9	active antagonist	active antagonist	5.30719	-96.3802	144207947		A	active_match	-9
NCGC00258546-01	tox21-mitotox-p1	signal	Tox21_200993	2,2'-Dihydroxy-4-methoxybenzophenone	131-53-3	active antagonist	active antagonist	10.8376	-96.345	144208191		A	active_match	-9	possible blue (460 nm) auto fluorescent;
NCGC00090680-01	tox21-mitotox-p1	signal	Tox21_110994	Carbaryl	63-25-2	active antagonist	active antagonist	18.1246	-96.3445	144204545		D	active_match	-7
NCGC00257682-01	tox21-mitotox-p1	activity	Tox21_200128	Polyethylene glycol (9Z)-9-octadecenyl ether	9004-98-2	active antagonist	active antagonist	7.50017	-96.3333	144207326		Fns	inconclusive	-6
NCGC00260069-01	tox21-mitotox-p1	activity	Tox21_202520	l-Taurine	107-35-7	active antagonist	active antagonist	10.8697	-96.3168	144209718		ND	active_match	-7.66667
NCGC00259007-01	tox21-mitotox-p1	signal	Tox21_201456	Octrizole	3147-75-9	active antagonist	active antagonist	43.894	-96.2771	144208654		A	active_match	-7
NCGC00254523-01	tox21-mitotox-p1	signal	Tox21_300534	Heptachlor	76-44-8	active antagonist	active antagonist	46.7296	-96.2644	144210852		A	active_match	-7
NCGC00254466-01	tox21-mitotox-p1	activity	Tox21_300566	Octhilinone	26530-20-1	active antagonist	active antagonist	64.0639	-96.2425	144210883		B	inconclusive	-5.33333	possible blue (460 nm) auto fluorescent;
NCGC00254990-01	tox21-mitotox-p1	signal	Tox21_301090	Pyridaben	96489-71-3	active antagonist	active antagonist	8.63492	-96.1862	144211407		A	active_match	-7.66667
NCGC00259007-01	tox21-mitotox-p1	activity	Tox21_201456	Octrizole	3147-75-9	active antagonist	active antagonist	34.8662	-96.1782	144208654		A	active_match	-7
NCGC00258115-01	tox21-mitotox-p1	activity	Tox21_200561	Menthyl anthranilate	134-09-8	active antagonist	active antagonist	21.3815	-96.1554	144207759		A	active_match	-7.66667
NCGC00260037-01	tox21-mitotox-p1	signal	Tox21_202488	Benzethonium chloride	121-54-0	active antagonist	active antagonist	11.2845	-96.1235	144209686		A	active_match	-9
NCGC00260529-01	tox21-mitotox-p1	activity	Tox21_202984	4-Chloro-1,2-diaminobenzene	95-83-0	active antagonist	active antagonist	5.45177	-96.0987	144210182		C	active_match	-9	blue (460 nm) auto fluorescent;
NCGC00259991-01	tox21-mitotox-p1	activity	Tox21_202442	Tribromsalan	32055	active antagonist	active antagonist	1.08265	-96.0687	144209640		A	active_match	-9	possible blue (460 nm) auto fluorescent;
NCGC00254266-01	tox21-mitotox-p1	activity	Tox21_300586	Chlordane	57-74-9	active antagonist	active antagonist	21.6899	-96.0597	144210903		M	active_match	-7.66667
NCGC00256738-01	tox21-mitotox-p1	activity	Tox21_302482	Triphenyllead acetate	1162-06-7	active antagonist	active antagonist	2.94844	-96.0584	144212799		F	active_match	-9
NCGC00258135-01	tox21-mitotox-p1	signal	Tox21_200581	Methyltrioctylammonium trifluoromethanesulfonate	121107-18-4	active antagonist	active antagonist	2.33726	-96.0577	144207779		A	active_match	-9
NCGC00254380-01	tox21-mitotox-p1	activity	Tox21_300409	Tributyltin methacrylate	2155-70-6	active antagonist	active antagonist	0.0685896	-96.0549	144210727		F	active_match	-9	possible blue (460 nm) auto fluorescent;
NCGC00164127-03	tox21-mitotox-p1	signal	Tox21_400011	4-(1,1,3,3-Tetramethylbutyl)phenol	140-66-9	active antagonist	active antagonist	4.38744	-96.0465	144213972		A	active_match	-8.4	possible blue (460 nm) auto fluorescent;
NCGC00258065-01	tox21-mitotox-p1	signal	Tox21_200511	C.I. Solvent Yellow 14	842-07-9	active antagonist	active antagonist	5.04061	-96.0431	144207709		A	active_match	-8.66667
NCGC00257440-01	tox21-mitotox-p1	signal	Tox21_303581	C.I. Basic Red 9 monohydrochloride	569-61-9	active antagonist	active antagonist	0.0863492	-96.0213	144213886		A	active_match	-9
NCGC00258778-01	tox21-mitotox-p1	signal	Tox21_201226	Nitazoxanide	55981-09-4	active antagonist	active antagonist	0.555791	-96.0073	144208424		C	active_match	-9
NCGC00256649-01	tox21-mitotox-p1	activity	Tox21_302594	4-Butylphenol	1638-22-8	active antagonist	active antagonist	54.4273	-96.0034	144212911		A	active_match	-7
NCGC00167451-01	tox21-mitotox-p1	signal	Tox21_112455	Halobetasol propionate	66852-54-8	active antagonist	active antagonist	15.184	-95.9992	144206008		A	active_match	-7.66667
NCGC00090701-06	tox21-mitotox-p1	signal	Tox21_400055	Indole-3-carbinol	700-06-1	active antagonist	active antagonist	47.1413	-95.9907	144214016		Fc	active_match	-6.16667	possible blue (460 nm) auto fluorescent;
NCGC00256563-01	tox21-mitotox-p1	signal	Tox21_302768	1-Naphthol	90-15-3	active antagonist	active antagonist	29.4844	-95.9831	144213085		A	active_match	-7
NCGC00167512-01	tox21-mitotox-p1	activity	Tox21_112510	Everolimus	159351-69-6	active antagonist	active antagonist	19.8634	-95.9615	144206063		A	active_match	-7
NCGC00095907-01	tox21-mitotox-p1	activity	Tox21_111536	Polyoxyethylene(10)nonylphenyl ether	26027-38-3	active antagonist	active antagonist	14.9601	-95.9499	144205089		W	active_match	-7
NCGC00016789-03	tox21-mitotox-p1	activity	Tox21_113530	Methylbenzethonium chloride	25155-18-4	active antagonist	active antagonist	20.3361	-95.9093	144207079		A	active_match	-7
NCGC00255264-01	tox21-mitotox-p1	activity	Tox21_301750	2,6-Di-tert-butyl-4-nitrophenol	728-40-5	active antagonist	active antagonist	0.172289	-95.9065	144212067		A	active_match	-9
NCGC00254242-01	tox21-mitotox-p1	activity	Tox21_300543	Tributyltin chloride	1461-22-9	active antagonist	active antagonist	0.136854	-95.8657	144210861		Ac	active_match	-9
NCGC00258583-01	tox21-mitotox-p1	activity	Tox21_201030	4-Aminophenol	123-30-8	active antagonist	active antagonist	1.24292	-95.8648	144208228		A	active_match	-9
NCGC00159443-02	tox21-mitotox-p1	activity	Tox21_113568	Dexamethasone dipropionate	55541-30-5	active antagonist	active antagonist	28.7255	-95.8504	144207117		A	active_match	-7	possible blue (460 nm) auto fluorescent;
NCGC00164522-01	tox21-mitotox-p1	activity	Tox21_112155	Methisazone	1910-68-5	active antagonist	active antagonist	5.81729	-95.8469	144205708		A	active_match	-7.66667	possible blue (460 nm) auto fluorescent;
NCGC00260514-01	tox21-mitotox-p1	activity	Tox21_202968	p-Phenylazophenol	1689-82-3	active antagonist	active antagonist	4.06102	-95.8258	144210166		A	active_match	-9
NCGC00090885-03	tox21-mitotox-p1	activity	Tox21_400014	1,2-Phenylenediamine	95-54-5	active antagonist	active antagonist	3.89675	-95.8162	144213975		A	active_match	-8.77778	possible blue (460 nm) auto fluorescent;
NCGC00254582-01	tox21-mitotox-p1	activity	Tox21_300674	2-Phenylphenol	90-43-7	active antagonist	active antagonist	12.1972	-95.8074	144210991		A	active_match	-9
NCGC00258363-01	tox21-mitotox-p1	activity	Tox21_200809	Trihexyltetradecylphosphonium bromide	654057-97-3	active antagonist	active antagonist	0.837747	-95.8069	144208007		A	active_match	-9
NCGC00164514-01	tox21-mitotox-p1	signal	Tox21_112149	Ambazone	539-21-9	active antagonist	active antagonist	5.81729	-95.7403	144205702		D	active_match	-7.66667
NCGC00257567-01	tox21-mitotox-p1	activity	Tox21_200013	(3-Chloropropyl)trimethoxysilane	2530-87-2	active antagonist	active antagonist	60.1993	-95.7041	144207211		Fns	active_match	-7
NCGC00260644-01	tox21-mitotox-p1	signal	Tox21_203099	NTP Mix85 ER AR1 18-EQC	NOCAS_49540	active antagonist	active antagonist	18.8336	-95.6453	144210297		M	inconclusive	-5.33333
NCGC00016414-01	tox21-mitotox-p1	activity	Tox21_110430	Acenocoumarol	152-72-7	active antagonist	active antagonist	8.35601	-95.6073	144203981		A	active_match	-7
NCGC00254800-01	tox21-mitotox-p1	activity	Tox21_300896	Chlorethoxyfos	54593-83-8	active antagonist	active antagonist	61.1306	-95.5909	144211213		B	inconclusive	-5.33333
NCGC00256546-01	tox21-mitotox-p1	activity	Tox21_302753	Chloranocryl	96671	active antagonist	active antagonist	35.5759	-95.585	144213070		A	active_match	-7
NCGC00254978-01	tox21-mitotox-p1	signal	Tox21_301077	Folpet	133-07-3	active antagonist	active antagonist	8.30982	-95.5295	144211394		A	active_match	-9
NCGC00257050-01	tox21-mitotox-p1	activity	Tox21_303176	1,2,5,6,9,10-Hexabromocyclododecane	3194-55-6	active antagonist	active antagonist	10.7163	-95.4911	144213493		A	active_match	-9
NCGC00254649-01	tox21-mitotox-p1	activity	Tox21_300743	Dinoterb	1420-07-1	active antagonist	active antagonist	0.484096	-95.4572	144211060		A	active_match	-9
NCGC00254138-01	tox21-mitotox-p1	activity	Tox21_300060	Propyl gallate	121-79-9	active antagonist	active antagonist	58.829	-95.4571	144210380		A	active_match	-7	possible blue (460 nm) auto fluorescent;
NCGC00260661-01	tox21-mitotox-p1	signal	Tox21_203116	NTP Mix27 AR2 2-EQP	NOCAS_49557	active antagonist	active antagonist	29.8493	-95.3949	144210314		M	inconclusive	-5.33333
NCGC00091146-04	tox21-mitotox-p1	signal	Tox21_400010	Phenothiazine	92-84-2	active antagonist	active antagonist	10.0125	-95.3314	144213971		A	active_match	-8.95238
NCGC00260177-01	tox21-mitotox-p1	signal	Tox21_202629	1-Dodecyl-3-methylimidazolium tetrafluoroborate	244193-59-7	active antagonist	active antagonist	17.2114	-95.3309	144209827		A	active_match	-8.66667
NCGC00258514-01	tox21-mitotox-p1	signal	Tox21_200961	Fenticlor	97-24-5	active antagonist	active antagonist	1.92919	-95.292	144208159		A	active_match	-9
NCGC00257440-01	tox21-mitotox-p1	activity	Tox21_303581	C.I. Basic Red 9 monohydrochloride	569-61-9	active antagonist	active antagonist	0.0769588	-95.2887	144213886		A	active_match	-9
NCGC00257613-01	tox21-mitotox-p1	signal	Tox21_200059	Palmatine chloride hydrate	171869-95-7	active antagonist	active antagonist	21.0645	-95.2857	144207257		A	active_match	-7
NCGC00255707-01	tox21-mitotox-p1	signal	Tox21_302067	Tetradonium bromide	1119-97-7	active antagonist	active antagonist	14.2064	-95.2535	144212384		A	active_match	-8.33333
NCGC00256596-01	tox21-mitotox-p1	signal	Tox21_303002	Auramine hydrochloride	2465-27-2	active antagonist	active antagonist	52.4127	-95.2528	144213319		B	active_match	-7	blue (460 nm) auto fluorescent;
NCGC00255579-01	tox21-mitotox-p1	control	Tox21_301536	Basic Blue 7	2390-60-5	active antagonist	active antagonist	11.6664	-95.2339	144211853		A	active_match	-7.66667
NCGC00255013-01	tox21-mitotox-p1	activity	Tox21_301113	Chlorinated paraffins: C12, 60% chlorine	108171-26-2	active antagonist	active antagonist	33.082	-95.2224	144211430		Fns	active_match	-7
NCGC00167493-01	tox21-mitotox-p1	activity	Tox21_112494	Manidipine dihydrochloride	89226-75-5	active antagonist	active antagonist	12.1511	-95.2213	144206047		A	inconclusive	-6.66667
NCGC00254493-01	tox21-mitotox-p1	signal	Tox21_300458	UK-373911	291305-06-1	active antagonist	active antagonist	7.69588	-95.2172	144210776		A	active_match	-9
NCGC00255556-01	tox21-mitotox-p1	activity	Tox21_301545	Sodium warfarin	129-06-6	active antagonist	active antagonist	38.5708	-95.1786	144211862		A	active_match	-7
NCGC00160675-01	tox21-mitotox-p1	activity	Tox21_111978	Carminomycin	50935-04-1	active antagonist	active antagonist	3.81406	-95.162	144205531		A	active_match	-7.66667
NCGC00254012-01	tox21-mitotox-p1	signal	Tox21_300225	PharmaGSID_47330	NOCAS_47330	active antagonist	active antagonist	35.7211	-95.1404	144210545		A	active_match	-7.66667	blue (460 nm) auto fluorescent;
NCGC00095029-01	tox21-mitotox-p1	signal	Tox21_111396	Lasalocid sodium	25999-20-6	active antagonist	active antagonist	1.10053	-95.1343	144204949		A	active_match	-9
NCGC00257090-01	tox21-mitotox-p1	activity	Tox21_303218	Emodin	518-82-1	active antagonist	active antagonist	0.863492	-95.134	144213535		A	active_match	-9
NCGC00090816-02	tox21-mitotox-p1	signal	Tox21_113477	4-Aminophenol	123-30-8	active antagonist	active antagonist	4.16478	-95.0589	144207026		ND	active_match	-9
NCGC00091071-01	tox21-mitotox-p1	activity	Tox21_111076	p,p'-DDT	50-29-3	active antagonist	active antagonist	23.7101	-95.057	144204627		ND	active_match	-7
NCGC00090986-03	tox21-mitotox-p1	signal	Tox21_400015	4-Octylphenol	1806-26-4	active antagonist	active antagonist	9.61598	-95.0264	144213976		A	active_match	-8.82222	possible blue (460 nm) auto fluorescent;
NCGC00259595-01	tox21-mitotox-p1	activity	Tox21_202046	Propargite	2312-35-8	active antagonist	active antagonist	19.3508	-95.0106	144209244		A	active_match	-7.66667
NCGC00257290-01	tox21-mitotox-p1	signal	Tox21_303395	Tributyltin benzoate	4342-36-3	active antagonist	active antagonist	0.142208	-94.9789	144213707		ND	active_match	-9
NCGC00256492-01	tox21-mitotox-p1	signal	Tox21_302793	2-Ethylhexylparaben	5153-25-3	active antagonist	active antagonist	9.68854	-94.9788	144213110		A	active_match	-9
NCGC00164245-02	tox21-mitotox-p1	signal	Tox21_113091	Benzyldodecyldimethylammonium bromide	1965463	active antagonist	active antagonist	10.1922	-94.9672	144206642		A	active_match	-9
NCGC00160655-01	tox21-mitotox-p1	activity	Tox21_111962	Tenonitrozole	3810-35-3	active antagonist	active antagonist	0.732353	-94.9431	144205515		A	active_match	-9
NCGC00160352-01	tox21-mitotox-p1	signal	Tox21_111757	Tenidap	120210-48-2	active antagonist	active antagonist	13.0233	-94.924	144205310		B	active_match	-9
NCGC00259175-01	tox21-mitotox-p1	signal	Tox21_201626	Tributyltin chloride	1461-22-9	active antagonist	active antagonist	0.0899099	-94.9036	144208824		A	active_match	-9
NCGC00255264-01	tox21-mitotox-p1	signal	Tox21_301750	2,6-Di-tert-butyl-4-nitrophenol	728-40-5	active antagonist	active antagonist	0.186034	-94.9029	144212067		A	active_match	-9
NCGC00259914-01	tox21-mitotox-p1	signal	Tox21_202365	Endosulfan	115-29-7	active antagonist	active antagonist	20.8946	-94.8376	144209563		ND	active_match	-7.66667
NCGC00258523-01	tox21-mitotox-p1	activity	Tox21_200970	1,2-Dibromo-4-(1,2-dibromoethyl)cyclohexane	3322-93-8	active antagonist	active antagonist	29.3345	-94.7903	144208168		M	active_match	-7
NCGC00258097-01	tox21-mitotox-p1	activity	Tox21_200543	2,2'-Dihydroxy-4,4'-dimethoxybenzophenone	131-54-4	active antagonist	active antagonist	7.7507	-94.7852	144207741		A	active_match	-9
NCGC00260104-01	tox21-mitotox-p1	activity	Tox21_202555	1-Hexadecanaminium, N,N,N-trimethyl-, chloride	112-02-7	active antagonist	active antagonist	14.805	-94.7803	144209753		A	active_match	-7
NCGC00254612-01	tox21-mitotox-p1	signal	Tox21_300704	2,4,5-Trichlorophenol sodium salt	136-32-3	active antagonist	active antagonist	4.49702	-94.775	144211021		A	active_match	-9
NCGC00257297-01	tox21-mitotox-p1	signal	Tox21_303487	Dodecyl gallate	1166-52-5	active antagonist	active antagonist	5.44827	-94.7581	144213796		A	active_match	-9
NCGC00258815-01	tox21-mitotox-p1	activity	Tox21_201263	Chlorfenson	80-33-1	active antagonist	active antagonist	45.5654	-94.7385	144208461		A	active_match	-7
NCGC00259621-01	tox21-mitotox-p1	activity	Tox21_202072	Aldrin	309-00-2	active antagonist	active antagonist	44.8788	-94.7165	144209270		A	active_match	-7
NCGC00259433-01	tox21-mitotox-p1	signal	Tox21_201884	2-Naphthalenol	135-19-3	active antagonist	active antagonist	57.9987	-94.712	144209082		A	active_match	-7
NCGC00254659-01	tox21-mitotox-p1	activity	Tox21_300754	Triphenyltin hydroxide	76-87-9	active antagonist	active antagonist	0.121972	-94.7083	144211071		Fns	active_match	-9
NCGC00257844-01	tox21-mitotox-p1	activity	Tox21_200290	Chlordane, technical grade	12789-03-6	active antagonist	active antagonist	13.13	-94.6938	144207488		A	active_match	-8.33333
NCGC00256959-01	tox21-mitotox-p1	signal	Tox21_303213	Triphenylborane	960-71-4	active antagonist	active antagonist	56.5566	-94.6911	144213530		ND	active_match	-7	possible blue (460 nm) auto fluorescent;
NCGC00254288-01	tox21-mitotox-p1	signal	Tox21_300486	2-tert-Butyl-5-methylphenol	88-60-8	active antagonist	active antagonist	20.0875	-94.6804	144210804		A	active_match	-8.33333
NCGC00254408-01	tox21-mitotox-p1	activity	Tox21_300504	Triphenyl phosphate	115-86-6	active antagonist	active antagonist	1.86034	-94.6508	144210822		A	active_match	-9
NCGC00260367-01	tox21-mitotox-p1	signal	Tox21_202821	4,4,4-Trifluoro-1-phenyl-1,3-butanedione	326-06-7	active antagonist	active antagonist	21.9991	-94.6307	144210019		Z	active_match	-8.33333
NCGC00161636-01	tox21-mitotox-p1	activity	Tox21_113639	Iodophthalein	386-17-4	active antagonist	active antagonist	5.30804	-94.6199	144207188		C	active_match	-9
NCGC00260433-01	tox21-mitotox-p1	activity	Tox21_202887	2-Amino-4,6-dinitrophenol	96-91-3	active antagonist	active antagonist	4.1772	-94.598	144210085		A	inconclusive	-7
NCGC00259576-01	tox21-mitotox-p1	signal	Tox21_202027	2,2',5,5'-Tetrachlorobenzidine	15721-02-5	active antagonist	active antagonist	27.2783	-94.5735	144209225		A	active_match	-7.66667
NCGC00258048-01	tox21-mitotox-p1	activity	Tox21_200494	2,4-Diaminoanisole sulfate	39156-41-7	active antagonist	active antagonist	2.51057	-94.5287	144207692		Fns	active_match	-9	possible blue (460 nm) auto fluorescent;
NCGC00090750-04	tox21-mitotox-p1	signal	Tox21_400008	4,4'-Dichlorodiphenyl sulfone	29411	active antagonist	active antagonist	22.374	-94.5137	144213969		A	active_match	-7.40476
NCGC00095078-01	tox21-mitotox-p1	signal	Tox21_111414	Clobetasol propionate	25122-46-7	active antagonist	active antagonist	22.8175	-94.4825	144204967		A	active_match	-7
NCGC00255556-01	tox21-mitotox-p1	signal	Tox21_301545	Sodium warfarin	129-06-6	active antagonist	active antagonist	28.3743	-94.4818	144211862		A	active_match	-7
NCGC00013895-01	tox21-mitotox-p1	signal	Tox21_110041	Benzbromarone	3562-84-3	active antagonist	active antagonist	8.09594	-94.4776	144203592		A	active_match	-9
NCGC00253993-01	tox21-mitotox-p1	signal	Tox21_300250	AVE3295	478263-98-8	active antagonist	active antagonist	4.09552	-94.4678	144210570		A	active_match	-9
NCGC00259285-01	tox21-mitotox-p1	activity	Tox21_201736	2,2-Bis(4-hydroxyphenyl)-1,1,1-trichloroethane	2971-36-0	active antagonist	active antagonist	9.28586	-94.4572	144208934		A	active_match	-9
NCGC00024584-03	tox21-mitotox-p1	signal	Tox21_110907	Bromocriptine	25614-03-3	active antagonist	active antagonist	9.43918	-94.4428	144204458		A	active_match	-7.66667	blue (460 nm) auto fluorescent;
NCGC00254742-01	tox21-mitotox-p1	activity	Tox21_300838	Dicloran	99-30-9	active antagonist	active antagonist	5.04574	-94.4159	144211155		A	active_match	-9
NCGC00259586-01	tox21-mitotox-p1	activity	Tox21_202037	2,4,6-Trichlorophenol	32296	active antagonist	active antagonist	40.3996	-94.3999	144209235		A	active_match	-5.66667
NCGC00258464-01	tox21-mitotox-p1	activity	Tox21_200910	2,3,5,6-Tetrachlorophenol	935-95-5	active antagonist	active antagonist	6.41929	-94.395	144208108		A	active_match	-9
NCGC00090760-08	tox21-mitotox-p1	signal	Tox21_400075	Methoxychlor	72-43-5	active antagonist	active antagonist	30.7293	-94.3934	144214036		A	active_match	-7	possible blue (460 nm) auto fluorescent;
NCGC00164580-01	tox21-mitotox-p1	signal	Tox21_113384	Clobetasol	25122-41-2	active antagonist	active antagonist	16.7855	-94.3897	144206935		A	active_match	-7.66667
NCGC00258539-01	tox21-mitotox-p1	activity	Tox21_200986	Danthron	117-10-2	active antagonist	active antagonist	5.50372	-94.3835	144208184		A	active_match	-8.66667
NCGC00260178-01	tox21-mitotox-p1	activity	Tox21_202630	1-Dodecyl-3-methylimidazolium trifluoromethanesulfonate	404001-52-1	active antagonist	active antagonist	19.6659	-94.3715	144209828		A	active_match	-7.66667
NCGC00091663-03	tox21-mitotox-p1	activity	Tox21_400037	4-Chloro-1,2-diaminobenzene	95-83-0	active antagonist	active antagonist	2.24809	-94.3554	144213998		C	active_match	-8.95556	blue (460 nm) auto fluorescent;
NCGC00095016-01	tox21-mitotox-p1	signal	Tox21_111389	Clofoctol	37693-01-9	active antagonist	active antagonist	1.70368	-94.3338	144204942		A	active_match	-9
NCGC00163473-01	tox21-mitotox-p1	signal	Tox21_112057	Ouabain	630-60-4	active antagonist	active antagonist	0.174422	-94.3296	144205610		A	active_match	-9
NCGC00255017-01	tox21-mitotox-p1	activity	Tox21_301117	3-Iodo-2-propynyl-N-butylcarbamate	55406-53-6	active antagonist	active antagonist	7.1273	-94.2843	144211434		A	active_match	-9
NCGC00256528-01	tox21-mitotox-p1	signal	Tox21_302738	Phenazopyridine hydrochloride	136-40-3	active antagonist	active antagonist	27.306	-94.2693	144213055		A	active_match	-7
NCGC00257682-01	tox21-mitotox-p1	signal	Tox21_200128	Polyethylene glycol (9Z)-9-octadecenyl ether	9004-98-2	active antagonist	active antagonist	11.887	-94.2557	144207326		Fns	inconclusive	-5.33333
NCGC00260070-01	tox21-mitotox-p1	activity	Tox21_202521	Malachite green oxalate	2437-29-8	active antagonist	active antagonist	0.153553	-94.2441	144209719		ND	active_match	-9	blue (460 nm) auto fluorescent;
NCGC00258849-01	tox21-mitotox-p1	activity	Tox21_201297	4-Cumylphenol	599-64-4	active antagonist	active antagonist	3.03888	-94.2174	144208495		A	active_match	-9
NCGC00254527-01	tox21-mitotox-p1	activity	Tox21_300412	PFOSA	754-91-6	active antagonist	active antagonist	2.43365	-94.2124	144210730		A	active_match	-9
NCGC00161327-04	tox21-mitotox-p1	activity	Tox21_111988	Calcitriol	32222-06-3	active antagonist	active antagonist	14.0622	-94.1904	144205541		A	active_match	-7.66667	possible blue (460 nm) auto fluorescent;
NCGC00254220-01	tox21-mitotox-p1	activity	Tox21_300117	4-Nitrophenol	100-02-7	active antagonist	active antagonist	57.711	-94.1818	144210437		A	inconclusive	-4.66667
NCGC00254890-01	tox21-mitotox-p1	signal	Tox21_300988	Dicofol	115-32-2	active antagonist	active antagonist	8.63492	-94.1698	144211305		F	active_match	-9
NCGC00254602-01	tox21-mitotox-p1	signal	Tox21_300694	Prodiamine	29091-21-2	active antagonist	active antagonist	4.6587	-94.1667	144211011		A	active_match	-9
NCGC00258100-01	tox21-mitotox-p1	signal	Tox21_200546	Dodecylparaben	2664-60-0	active antagonist	active antagonist	3.88455	-94.1603	144207744		A	active_match	-9
NCGC00257194-01	tox21-mitotox-p1	signal	Tox21_303044	Phenmedipham	13684-63-4	active antagonist	active antagonist	7.40614	-94.1305	144213361		D	active_match	-9
NCGC00094807-01	tox21-mitotox-p1	signal	Tox21_111334	Tyrothricin	1404-88-2	active antagonist	active antagonist	0.256016	-94.1117	144204887		D	active_match	-9
NCGC00255251-01	tox21-mitotox-p1	activity	Tox21_301531	3,4,4'-Triaminodiphenyl ether	6264-66-0	active antagonist	active antagonist	25.2886	-94.1101	144211848		C	active_match	-7
NCGC00091532-04	tox21-mitotox-p1	signal	Tox21_400046	Clorophene	120-32-1	active antagonist	active antagonist	4.14613	-94.1001	144214007		A	active_match	-8.35714
NCGC00015412-06	tox21-mitotox-p1	activity	Tox21_110140	Ebselen	60940-34-3	active antagonist	active antagonist	23.159	-94.0728	144203691		A	active_match	-7
NCGC00258043-01	tox21-mitotox-p1	signal	Tox21_200489	Benzylhydrazine dihydrochloride	20570-96-1	active antagonist	active antagonist	59.9075	-94.0631	144207687		D	active_match	-7
NCGC00254157-01	tox21-mitotox-p1	signal	Tox21_300268	Lovastatin	75330-75-5	active antagonist	active antagonist	57.4177	-94.0585	144210588		A	inconclusive	-5.33333
NCGC00254265-01	tox21-mitotox-p1	signal	Tox21_300327	2-Methyl-4,6-dinitrophenol	534-52-1	active antagonist	active antagonist	0.863492	-94.0318	144210645		A	active_match	-9
NCGC00256444-01	tox21-mitotox-p1	signal	Tox21_302967	Tris(2,3-dibromopropyl) phosphate	126-72-7	active antagonist	active antagonist	46.0656	-93.9853	144213284		A	active_match	-7
NCGC00257908-01	tox21-mitotox-p1	signal	Tox21_200354	N,N'-Diphenyl-p-phenylenediamine	74-31-7	active antagonist	active antagonist	10.0266	-93.9363	144207552		ND	active_match	-9
NCGC00260534-01	tox21-mitotox-p1	activity	Tox21_202989	4-tert-Butylcatechol	98-29-3	active antagonist	active antagonist	23.297	-93.8995	144210187		A	active_match	-7.66667
NCGC00163815-04	tox21-mitotox-p1	activity	Tox21_400078	Oryzalin	19044-88-3	active antagonist	active antagonist	11.7418	-93.8631	144214039		A	active_match	-8.71429
NCGC00260625-01	tox21-mitotox-p1	signal	Tox21_203080	NTP Mix101 ER1 10-EQC	NOCAS_49521	active antagonist	active antagonist	27.644	-93.8329	144210278		M	active_match	-7
NCGC00259046-01	tox21-mitotox-p1	signal	Tox21_201495	p,p'-DDT	50-29-3	active antagonist	active antagonist	27.5005	-93.7942	144208693		A	active_match	-7
NCGC00160408-01	tox21-mitotox-p1	signal	Tox21_111793	Benziodarone	68-90-6	active antagonist	active antagonist	2.87255	-93.7722	144205346		A	active_match	-9	possible blue (460 nm) auto fluorescent;
NCGC00016414-01	tox21-mitotox-p1	signal	Tox21_110430	Acenocoumarol	152-72-7	active antagonist	active antagonist	8.04141	-93.7649	144203981		A	active_match	-7
NCGC00259956-01	tox21-mitotox-p1	signal	Tox21_202407	Diethylstilbestrol	56-53-1	active antagonist	active antagonist	8.89979	-93.7484	144209605		A	active_match	-9
NCGC00090952-07	tox21-mitotox-p1	signal	Tox21_400088	Bisphenol A	29348	active antagonist	active antagonist	33.6347	-93.734	144214049		A	active_match	-7.24444
NCGC00254524-01	tox21-mitotox-p1	activity	Tox21_300571	Gentian Violet	548-62-9	active antagonist	active antagonist	0.0740614	-93.6712	144210888		A	active_match	-9
NCGC00255351-01	tox21-mitotox-p1	signal	Tox21_302087	Methylene blue	61-73-4	active antagonist	active antagonist	3.71186	-93.6621	144212404		A	active_match	-8.33333
NCGC00259965-01	tox21-mitotox-p1	activity	Tox21_202416	Michler's ketone	90-94-8	active antagonist	active antagonist	56.0389	-93.6441	144209614		A	active_match	-7	blue (460 nm) auto fluorescent;
NCGC00257767-01	tox21-mitotox-p1	signal	Tox21_200213	2-[4-(Dibutylamino)-2-hydroxybenzoyl]benzoic acid	54574-82-2	active antagonist	active antagonist	74.7397	-93.6434	144207411		A	active_match	-2
NCGC00255514-01	tox21-mitotox-p1	activity	Tox21_302217	Dinocap	39300-45-3	active antagonist	active antagonist	0.343762	-93.6246	144212534		C	active_match	-9
NCGC00181330-01	tox21-mitotox-p1	activity	Tox21_112791	Nitrovin	804-36-4	active antagonist	active antagonist	3.2713	-93.6197	144206344		A	active_match	-9	possible blue (460 nm) auto fluorescent;
NCGC00091278-03	tox21-mitotox-p1	signal	Tox21_400026	2-Nitro-1,4-phenylenediamine	5307-14-2	active antagonist	active antagonist	8.24177	-93.5987	144213987		A	active_match	-8.42857
NCGC00260640-01	tox21-mitotox-p1	signal	Tox21_203095	NTP Mix116 ER1 10-EQC	NOCAS_49536	active antagonist	active antagonist	28.1796	-93.5821	144210293		M	inconclusive	-5.33333	possible blue (460 nm) auto fluorescent;
NCGC00258077-01	tox21-mitotox-p1	signal	Tox21_200523	4,6-Dichloro-1,3-benzenediol	137-19-9	active antagonist	active antagonist	9.5518	-93.5712	144207721		A	active_match	-9
NCGC00258460-01	tox21-mitotox-p1	signal	Tox21_200906	N-Methyl-p-aminophenol sulfate	55-55-0	active antagonist	active antagonist	34.3063	-93.5421	144208104		A	active_match	-7	blue (460 nm) auto fluorescent;
NCGC00259238-01	tox21-mitotox-p1	signal	Tox21_201689	Meloxicam	71125-38-7	active antagonist	active antagonist	45.0617	-93.5112	144208887		A	active_match	-7	possible blue (460 nm) auto fluorescent;
NCGC00159337-02	tox21-mitotox-p1	signal	Tox21_111582	Efavirenz	154598-52-4	active antagonist	active antagonist	5.95572	-93.5078	144205135		A	active_match	-9
NCGC00259303-01	tox21-mitotox-p1	activity	Tox21_201754	4-Nitrosophenol	104-91-6	active antagonist	active antagonist	1.81691	-93.4784	144208952		Fns	active_match	-9
NCGC00160655-01	tox21-mitotox-p1	signal	Tox21_111962	Tenonitrozole	3810-35-3	active antagonist	active antagonist	0.704781	-93.421	144205515		A	active_match	-9
NCGC00255391-01	tox21-mitotox-p1	activity	Tox21_301502	Sodium 2-mercaptobenzothiolate	2492-26-4	active antagonist	active antagonist	48.5577	-93.4088	144211819		A	inconclusive	-5.33333
NCGC00258774-01	tox21-mitotox-p1	activity	Tox21_201222	1,1,1-Trichloropropanone	918-00-3	active antagonist	active antagonist	1.22374	-93.4087	144208420		ND	active_match	-9
NCGC00185768-01	tox21-mitotox-p1	activity	Tox21_113598	rac Benidipine hydrochloride	91599-74-5	active antagonist	active antagonist	14.9601	-93.3664	144207147		A	active_match	-8.33333
NCGC00259384-01	tox21-mitotox-p1	activity	Tox21_201835	Fluoranthene	206-44-0	active antagonist	active antagonist	61.6905	-93.3525	144209033		A	active_match	-7	blue (460 nm) auto fluorescent;
NCGC00258225-01	tox21-mitotox-p1	activity	Tox21_200671	2,2',4'-Trichloroacetophenone	4252-78-2	active antagonist	active antagonist	43.0572	-93.322	144207869		F	active_match	-5.66667
NCGC00254282-01	tox21-mitotox-p1	signal	Tox21_300631	5HPP-33	105624-86-0	active antagonist	active antagonist	2.08733	-93.3132	144210948		A	active_match	-9	blue (460 nm) auto fluorescent;
NCGC00256003-01	tox21-mitotox-p1	signal	Tox21_301224	Tolylfluanid	731-27-1	active antagonist	active antagonist	26.278	-93.3051	144211541		A	active_match	-7
NCGC00017159-05	tox21-mitotox-p1	signal	Tox21_110803	Curcumin	458-37-7	active antagonist	active antagonist	1.01922	-93.2992	144204354		A	active_match	-9	blue (460 nm) auto fluorescent;
NCGC00241104-01	tox21-mitotox-p1	signal	Tox21_113386	Doramapimod	285983-48-4	active antagonist	active antagonist	22.3838	-93.2975	144206937		A	inconclusive	-5.33333
NCGC00256111-01	tox21-mitotox-p1	signal	Tox21_301795	(Acryloyloxy)(tributyl)stannane	13331-52-7	active antagonist	active antagonist	0.186034	-93.2875	144212112		ND	active_match	-9	possible blue (460 nm) auto fluorescent;
NCGC00159443-02	tox21-mitotox-p1	signal	Tox21_113568	Dexamethasone dipropionate	55541-30-5	active antagonist	active antagonist	29.8493	-93.2567	144207117		A	active_match	-7	possible blue (460 nm) auto fluorescent;
NCGC00167492-01	tox21-mitotox-p1	signal	Tox21_112493	Lercanidipine hydrochloride	132866-11-6	active antagonist	active antagonist	6.28136	-93.2341	144206046		A	active_match	-9
NCGC00257622-01	tox21-mitotox-p1	signal	Tox21_200068	Diphenylurea	102-07-8	active antagonist	active antagonist	2.63849	-93.2311	144207266		A	active_match	-9
NCGC00255699-01	tox21-mitotox-p1	signal	Tox21_302066	Carbonyl cyanide chlorophenylhydrazone	555-60-2	active antagonist	active antagonist	0.153553	-93.2218	144212383		A	active_match	-9
NCGC00254744-01	tox21-mitotox-p1	signal	Tox21_300841	Abamectin	71751-41-2	active antagonist	active antagonist	25.5623	-93.2217	144211158		A	active_match	-7	possible blue (460 nm) auto fluorescent;
NCGC00256598-01	tox21-mitotox-p1	activity	Tox21_302742	Chlorfenson	80-33-1	active antagonist	active antagonist	33.082	-93.2069	144213059		ND	active_match	-7.66667
NCGC00256589-01	tox21-mitotox-p1	signal	Tox21_302893	Tetrabutyltin	1461-25-2	active antagonist	active antagonist	5.66142	-93.198	144213210		ND	active_match	-9
NCGC00256543-01	tox21-mitotox-p1	activity	Tox21_303013	Dichlorophen	97-23-4	active antagonist	active antagonist	1.31702	-93.1464	144213330		A	active_match	-9
NCGC00259945-01	tox21-mitotox-p1	signal	Tox21_202396	Tetradifon	116-29-0	active antagonist	active antagonist	12.8936	-93.1347	144209594		A	inconclusive	-6
NCGC00254471-01	tox21-mitotox-p1	signal	Tox21_300618	9-Phenanthrol	484-17-3	active antagonist	active antagonist	1.1296	-93.1316	144210935		C	active_match	-9	blue (460 nm) auto fluorescent;
NCGC00257898-01	tox21-mitotox-p1	activity	Tox21_200344	4-Amino-4'-hydroxy-3-methyldiphenylamine	6219-89-2	active antagonist	active antagonist	7.65677	-93.1269	144207542		ND	active_match	-9
NCGC00259621-01	tox21-mitotox-p1	signal	Tox21_202072	Aldrin	309-00-2	active antagonist	active antagonist	54.3719	-93.115	144209270		A	active_match	-7
NCGC00255776-01	tox21-mitotox-p1	signal	Tox21_302198	Methyltrioctylammonium chloride	5137-55-3	active antagonist	active antagonist	2.94844	-93.1098	144212515		D	active_match	-9
NCGC00182028-01	tox21-mitotox-p1	activity	Tox21_112962	Tipranavir	174484-41-4	active antagonist	active antagonist	26.6032	-93.0767	144206515		A	inconclusive	-5.33333
NCGC00256191-01	tox21-mitotox-p1	activity	Tox21_301615	3-Methyl-N-phenylaniline	1205-64-7	active antagonist	active antagonist	48.5577	-93.0371	144211932		A	active_match	-6.33333
NCGC00181330-01	tox21-mitotox-p1	signal	Tox21_112791	Nitrovin	804-36-4	active antagonist	active antagonist	3.67046	-92.998	144206344		A	active_match	-9	possible blue (460 nm) auto fluorescent;
NCGC00260087-01	tox21-mitotox-p1	activity	Tox21_202538	C.I. Solvent Black 5	11099-03-9	active antagonist	active antagonist	22.0876	-92.984	144209736		M	active_match	-7.66667
NCGC00258848-01	tox21-mitotox-p1	activity	Tox21_201296	p,p'-DDD	72-54-8	active antagonist	active antagonist	13.3848	-92.9642	144208494		A	active_match	-8.33333	possible blue (460 nm) auto fluorescent;
NCGC00255153-01	tox21-mitotox-p1	activity	Tox21_302369	Raloxifene hydrochloride	82640-04-8	active antagonist	active antagonist	7.69588	-92.9467	144212686		A	active_match	-8.33333
NCGC00090816-01	tox21-mitotox-p1	activity	Tox21_113242	4-Aminophenol	123-30-8	active antagonist	active antagonist	1.10053	-92.9263	144206793		F	active_match	-9
NCGC00183868-01	tox21-mitotox-p1	activity	Tox21_113219	Fentiazac	18046-21-4	active antagonist	active antagonist	28.7255	-92.8854	144206770		A	active_match	-7
NCGC00257239-01	tox21-mitotox-p1	activity	Tox21_303392	4-(2-Phenylpropan-2-yl)-N-[4-(2-phenylpropan-2-yl)phenyl]aniline	10081-67-1	active antagonist	active antagonist	27.306	-92.8789	144213704		ND	active_match	-5
NCGC00254151-01	tox21-mitotox-p1	signal	Tox21_300227	HMR1426	262376-75-0	active antagonist	active antagonist	26.278	-92.8762	144210547		C	active_match	-7	possible blue (460 nm) auto fluorescent;
NCGC00258048-01	tox21-mitotox-p1	signal	Tox21_200494	2,4-Diaminoanisole sulfate	39156-41-7	active antagonist	active antagonist	2.41605	-92.8495	144207692		Fns	active_match	-9	possible blue (460 nm) auto fluorescent;
NCGC00255453-01	tox21-mitotox-p1	signal	Tox21_301640	4-Amino-2,6-dichlorophenol	5930-28-9	active antagonist	active antagonist	23.4203	-92.8318	144211957		A	active_match	-7	blue (460 nm) auto fluorescent;
NCGC00254812-01	tox21-mitotox-p1	signal	Tox21_300908	Myristyltrimethylammonium chlorideN,N,N-Trimethyltetradecan-1-aminium chloride	976753	active antagonist	active antagonist	19.4137	-92.829	144211225		A	active_match	-7.66667
NCGC00160657-01	tox21-mitotox-p1	activity	Tox21_111964	Frentizole	26130-02-9	active antagonist	active antagonist	1.46124	-92.814	144205517		A	active_match	-9	possible blue (460 nm) auto fluorescent;
NCGC00255473-01	tox21-mitotox-p1	activity	Tox21_301856	Bromociclen	1715-40-8	active antagonist	active antagonist	35.7211	-92.7981	144212173		ND	active_match	-7
NCGC00017148-01	tox21-mitotox-p1	signal	Tox21_110802	Verteporfin	129497-78-5	active antagonist	active antagonist	4.98946	-92.7883	144204353		I	active_match	-8.33333
NCGC00254537-01	tox21-mitotox-p1	signal	Tox21_300550	Rifampicin	13292-46-1	active antagonist	active antagonist	19.5512	-92.7702	144210868		A	inconclusive	-6
NCGC00256580-01	tox21-mitotox-p1	signal	Tox21_302741	Hexachlorophene	70-30-4	active antagonist	active antagonist	0.467296	-92.7451	144213058		A	active_match	-9	possible blue (460 nm) auto fluorescent;
NCGC00258040-01	tox21-mitotox-p1	activity	Tox21_200486	3-Amino-9-ethylcarbazole hydrochloride	6109-97-3	active antagonist	active antagonist	35.3582	-92.704	144207684		A	active_match	-7	blue (460 nm) auto fluorescent;
NCGC00254691-01	tox21-mitotox-p1	signal	Tox21_300787	Emamectin benzoate	155569-91-8	active antagonist	active antagonist	9.32377	-92.6968	144211104		B	active_match	-9
NCGC00254388-01	tox21-mitotox-p1	activity	Tox21_300622	o,p'-DDT	789-02-6	active antagonist	active antagonist	20.1354	-92.6627	144210939		A	active_match	-7.66667
NCGC00016393-01	tox21-mitotox-p1	signal	Tox21_110417	2,2'-Dihydroxy-4-methoxybenzophenone	131-53-3	active antagonist	active antagonist	9.37559	-92.6367	144203968		A	active_match	-7
NCGC00160564-01	tox21-mitotox-p1	signal	Tox21_111903	Diphenan	101-71-3	active antagonist	active antagonist	24.0651	-92.6307	144205456		A	active_match	-7
NCGC00260659-01	tox21-mitotox-p1	activity	Tox21_203114	NTP Mix25 AR2 2-EQP	NOCAS_49555	active antagonist	active antagonist	27.644	-92.619	144210312		M	active_match	-7
NCGC00259502-01	tox21-mitotox-p1	activity	Tox21_201953	2-(4-Hydroxybenzyl)phenol	2467-03-0	active antagonist	active antagonist	26.599	-92.6131	144209151		A	active_match	-7.66667
NCGC00259869-01	tox21-mitotox-p1	signal	Tox21_202320	2,4-Di-tert-butylphenol	96-76-4	active antagonist	active antagonist	3.55759	-92.6123	144209518		A	active_match	-9
NCGC00090816-02	tox21-mitotox-p1	activity	Tox21_113477	4-Aminophenol	123-30-8	active antagonist	active antagonist	4.00798	-92.6095	144207026		ND	active_match	-9
NCGC00257970-01	tox21-mitotox-p1	signal	Tox21_200416	4-(Butan-2-yl)phenol	99-71-8	active antagonist	active antagonist	43.6735	-92.5845	144207614		A	inconclusive	-5.33333	possible blue (460 nm) auto fluorescent;
NCGC00255258-01	tox21-mitotox-p1	activity	Tox21_302103	Leucomalachite green	129-73-7	active antagonist	active antagonist	38.5708	-92.5716	144212420		A	active_match	-6.33333
NCGC00256728-01	tox21-mitotox-p1	signal	Tox21_302641	Equilin	474-86-2	active antagonist	active antagonist	24.3365	-92.5681	144212958		A	active_match	-7
NCGC00258905-01	tox21-mitotox-p1	activity	Tox21_201353	Pindone	83-26-1	active antagonist	active antagonist	18.4143	-92.5314	144208551		A	active_match	-8.33333
NCGC00258892-01	tox21-mitotox-p1	signal	Tox21_201340	2-(Morpholin-4-yldithio)-1,3-benzothiazole	95-32-9	active antagonist	active antagonist	46.6345	-92.5263	144208538		B	active_match	-6.33333
NCGC00257718-01	tox21-mitotox-p1	signal	Tox21_200164	Dodecylphenol	27193-86-8	active antagonist	active antagonist	2.49547	-92.4785	144207362		M	active_match	-9
NCGC00026132-02	tox21-mitotox-p1	signal	Tox21_110969	Metanixin	911007	active antagonist	active antagonist	29.1555	-92.4709	144204520		A	active_match	-7
NCGC00258847-01	tox21-mitotox-p1	activity	Tox21_201295	Phenmedipham	13684-63-4	active antagonist	active antagonist	3.3082	-92.4469	144208493		D	active_match	-9
NCGC00256347-01	tox21-mitotox-p1	signal	Tox21_302923	2,2'-Methylenebis(4-methyl-6-tert-butylphenol)	119-47-1	active antagonist	active antagonist	1.42208	-92.4099	144213240		A	active_match	-9
NCGC00258229-01	tox21-mitotox-p1	signal	Tox21_200675	3,4-Dichlorophenol	95-77-2	active antagonist	active antagonist	9.54094	-92.4081	144207873		A	active_match	-9
NCGC00037064-02	tox21-mitotox-p1	signal	Tox21_110973	Zearalanol	26538-44-3	active antagonist	active antagonist	10.1922	-92.4033	144204524		A	active_match	-9
NCGC00016296-01	tox21-mitotox-p1	signal	Tox21_110357	Dicumarol	66-76-2	active antagonist	active antagonist	8.68291	-92.3939	144203908		Fns	active_match	-7
NCGC00091881-01	tox21-mitotox-p1	activity	Tox21_111173	Toxaphene	8001-35-2	active antagonist	active antagonist	4.27944	-92.3933	144204724		Fns	active_match	-9
NCGC00256419-01	tox21-mitotox-p1	activity	Tox21_302884	Apigenin	520-36-5	active antagonist	active antagonist	1.36854	-92.3653	144213201		A	active_match	-9
NCGC00255759-01	tox21-mitotox-p1	signal	Tox21_301628	Tetraiodoethene	513-92-8	active antagonist	active antagonist	5.24314	-92.3624	144211945		ND	active_match	-9
NCGC00090942-03	tox21-mitotox-p1	signal	Tox21_400043	1,3-Diiminobenz(f)isoindoline	65558-69-2	active antagonist	active antagonist	12.1972	-92.3613	144214004		A	active_match	-7.57143	blue (460 nm) auto fluorescent;
NCGC00258150-01	tox21-mitotox-p1	activity	Tox21_200596	1-Dodecyl-3-methylimidazolium hexafluorophosphate	219947-93-0	active antagonist	active antagonist	3.71186	-92.3363	144207794		A	active_match	-9
NCGC00256740-01	tox21-mitotox-p1	signal	Tox21_302510	Disperse Red 82	30124-94-8	active antagonist	active antagonist	8.97274	-92.3202	144212827		A	active_match	-9
NCGC00259554-01	tox21-mitotox-p1	signal	Tox21_202005	Parathion	56-38-2	active antagonist	active antagonist	61.8773	-92.3175	144209203		A	active_match	-6
NCGC00094813-01	tox21-mitotox-p1	signal	Tox21_111337	Acriflavine hydrochloride	65589-70-0	active antagonist	active antagonist	0.361632	-92.2862	144204890		B	active_match	-9	blue (460 nm) auto fluorescent;
NCGC00091881-01	tox21-mitotox-p1	signal	Tox21_111173	Toxaphene	8001-35-2	active antagonist	active antagonist	4.80161	-92.2793	144204724		Fns	active_match	-9
NCGC00260148-01	tox21-mitotox-p1	signal	Tox21_202600	Triphenyltin acetate	900-95-8	active antagonist	active antagonist	0.121972	-92.2605	144209798		Ac	active_match	-9
NCGC00015958-03	tox21-mitotox-p1	signal	Tox21_110267	SP600125	129-56-6	active antagonist	active antagonist	0.821714	-92.2474	144203818		A	active_match	-9	blue (460 nm) auto fluorescent;
NCGC00260146-01	tox21-mitotox-p1	activity	Tox21_202598	3,3',4,4'-Tetraaminobiphenyl tetrahydrochloride	7411-49-6	active antagonist	active antagonist	0.342714	-92.2254	144209796		ND	active_match	-9	possible blue (460 nm) auto fluorescent;
NCGC00259857-01	tox21-mitotox-p1	signal	Tox21_202308	Quercetin	117-39-5	active antagonist	active antagonist	1.60859	-92.2176	144209506		A	active_match	-9	possible blue (460 nm) auto fluorescent;
NCGC00258923-01	tox21-mitotox-p1	activity	Tox21_201372	2-(Butan-2-yl)phenol	89-72-5	active antagonist	active antagonist	58.4105	-92.2157	144208570		A	active_match	-7
NCGC00256419-01	tox21-mitotox-p1	signal	Tox21_302884	Apigenin	520-36-5	active antagonist	active antagonist	1.42208	-92.1827	144213201		A	active_match	-9
NCGC00254965-01	tox21-mitotox-p1	signal	Tox21_301063	Chlorpyrifos oxon	5598-15-2	active antagonist	active antagonist	56.2689	-92.0732	144211380		B	active_match	-7
NCGC00257893-01	tox21-mitotox-p1	signal	Tox21_200339	Pentabromophenol	608-71-9	active antagonist	active antagonist	3.73452	-92.0705	144207537		A	active_match	-9
NCGC00094777-01	tox21-mitotox-p1	activity	Tox21_111329	Rifampicin	13292-46-1	active antagonist	active antagonist	17.0368	-92.0415	144204882		A	active_match	-7
NCGC00016335-01	tox21-mitotox-p1	signal	Tox21_110378	Dienestrol	84-17-3	active antagonist	active antagonist	11.3588	-92.0331	144203929		A	active_match	-7
NCGC00254242-01	tox21-mitotox-p1	signal	Tox21_300543	Tributyltin chloride	1461-22-9	active antagonist	active antagonist	0.136854	-92.0291	144210861		Ac	active_match	-9
NCGC00255721-01	tox21-mitotox-p1	activity	Tox21_301558	3-Isopropylphenol	618-45-1	active antagonist	active antagonist	64.3773	-92.0182	144211875		A	inconclusive	-5.33333
NCGC00091632-02	tox21-mitotox-p1	signal	Tox21_400044	2-Amino-6-nitrobenzothiazole	6285-57-0	active antagonist	active antagonist	11.8074	-92.0087	144214005		A	active_match	-7.59524	possible blue (460 nm) auto fluorescent;
NCGC00258462-01	tox21-mitotox-p1	activity	Tox21_200908	Octylparaben	1219-38-1	active antagonist	active antagonist	14.1775	-91.9926	144208106		A	active_match	-8.33333
NCGC00254068-01	tox21-mitotox-p1	activity	Tox21_300082	2-tert-Butyl-4-methoxyphenol	121-00-6	active antagonist	active antagonist	25.2886	-91.9835	144210402		A	active_match	-8.33333
NCGC00257395-01	tox21-mitotox-p1	signal	Tox21_303639	2,2',4,4'-Tetrahydroxybenzophenone	131-55-5	active antagonist	active antagonist	14.7772	-91.9823	144213944		A	active_match	-8.66667	blue (460 nm) auto fluorescent;
NCGC00013051-05	tox21-mitotox-p1	activity	Tox21_110007	tert-Butylhydroquinone	1948-33-0	active antagonist	active antagonist	24.0651	-91.976	144203558		A	active_match	-7	possible blue (460 nm) auto fluorescent;
NCGC00258185-01	tox21-mitotox-p1	activity	Tox21_200631	di-tert-Butyl-4-hydroxymethyl phenol	88-26-6	active antagonist	active antagonist	57.7098	-91.9665	144207829		A	active_match	-7
NCGC00092300-01	tox21-mitotox-p1	activity	Tox21_111191	Cinalukast	128312-51-6	active antagonist	active antagonist	28.8147	-91.9492	144204742		A	inconclusive	-5.33333	possible blue (460 nm) auto fluorescent;
NCGC00258814-01	tox21-mitotox-p1	activity	Tox21_201262	17alpha-Estradiol	57-91-0	active antagonist	active antagonist	27.7788	-91.9392	144208460		A	active_match	-7
NCGC00160407-01	tox21-mitotox-p1	activity	Tox21_111792	Lornoxicam	70374-39-9	active antagonist	active antagonist	9.43918	-91.902	144205345		A	active_match	-9
NCGC00254657-01	tox21-mitotox-p1	activity	Tox21_300752	Profenofos	41198-08-7	active antagonist	active antagonist	2.54455	-91.8712	144211069		Ac	active_match	-7.66667
NCGC00259258-01	tox21-mitotox-p1	activity	Tox21_201709	Captafol	191906	active antagonist	active antagonist	13.7829	-91.8418	144208907		Cc	active_match	-8.33333
NCGC00168257-01	tox21-mitotox-p1	signal	Tox21_112616	1-trans-delta-9-Tetrahydrocannabinol	26514	active antagonist	active antagonist	3.96327	-91.8157	144206169		A	active_match	-9
NCGC00258923-01	tox21-mitotox-p1	signal	Tox21_201372	2-(Butan-2-yl)phenol	89-72-5	active antagonist	active antagonist	60.6957	-91.796	144208570		A	active_match	-7
NCGC00258225-01	tox21-mitotox-p1	signal	Tox21_200671	2,2',4'-Trichloroacetophenone	4252-78-2	active antagonist	active antagonist	49.2469	-91.7512	144207869		F	active_match	-7
NCGC00244579-01	tox21-mitotox-p1	signal	Tox21_400029	Dieldrin	60-57-1	active antagonist	active antagonist	27.8707	-91.686	144213990		A	active_match	-7.26667
NCGC00015823-02	tox21-mitotox-p1	signal	Tox21_110231	Piroxicam	36322-90-4	active antagonist	active antagonist	8.35601	-91.6549	144203782		A	active_match	-7	possible blue (460 nm) auto fluorescent;
NCGC00160384-01	tox21-mitotox-p1	signal	Tox21_111776	Clonixin	17737-65-4	active antagonist	active antagonist	20.6405	-91.6195	144205329		A	active_match	-7
NCGC00181330-01	tox21-mitotox-p1	viability	Tox21_112791	Nitrovin	804-36-4	active antagonist	active antagonist	21.1317	-91.6104	144206344		A	active_match	-6	possible blue (460 nm) auto fluorescent;
NCGC00254944-01	tox21-mitotox-p1	signal	Tox21_301042	Fenhexamid	126833-17-8	active antagonist	active antagonist	8.63492	-91.5274	144211359		A	active_match	-9
NCGC00260082-01	tox21-mitotox-p1	activity	Tox21_202533	Saquinavir mesylate	149845-06-7	active antagonist	active antagonist	53.1254	-91.5095	144209731		A	active_match	-7
NCGC00254742-01	tox21-mitotox-p1	signal	Tox21_300838	Dicloran	99-30-9	active antagonist	active antagonist	5.24314	-91.4896	144211155		A	active_match	-9
NCGC00255514-01	tox21-mitotox-p1	signal	Tox21_302217	Dinocap	39300-45-3	active antagonist	active antagonist	0.400798	-91.4333	144212534		C	active_match	-9
NCGC00164580-01	tox21-mitotox-p1	activity	Tox21_113384	Clobetasol	25122-41-2	active antagonist	active antagonist	14.3968	-91.4282	144206935		A	active_match	-7.66667
NCGC00258130-01	tox21-mitotox-p1	activity	Tox21_200576	Tetraoctylphosphonium bromide	23906-97-0	active antagonist	active antagonist	0.184899	-91.403	144207774		A	active_match	-9	possible blue (460 nm) auto fluorescent;
NCGC00166015-01	tox21-mitotox-p1	signal	Tox21_112288	C.I. Basic Violet 14	632-99-5	active antagonist	active antagonist	0.396327	-91.3884	144205841		A	active_match	-9
NCGC00256563-01	tox21-mitotox-p1	activity	Tox21_302768	1-Naphthol	90-15-3	active antagonist	active antagonist	23.4203	-91.3545	144213085		A	active_match	-7.66667
NCGC00260161-01	tox21-mitotox-p1	viability	Tox21_202613	Trihexyltetradecylphosphonium dicyanamide	701921-71-3	active antagonist	active antagonist	37.1186	-91.3435	144209811		ND	active_match	-7.66667
NCGC00167512-01	tox21-mitotox-p1	signal	Tox21_112510	Everolimus	159351-69-6	active antagonist	active antagonist	19.2581	-91.2382	144206063		A	inconclusive	-5.33333
NCGC00254692-01	tox21-mitotox-p1	signal	Tox21_300788	Cyazofamid	120116-88-3	active antagonist	active antagonist	1.26614	-91.2121	144211105		F	active_match	-9
NCGC00254705-01	tox21-mitotox-p1	signal	Tox21_300801	Captafol	191906	active antagonist	active antagonist	16.5803	-91.1988	144211118		ND	active_match	-9
NCGC00260336-01	tox21-mitotox-p1	signal	Tox21_202790	C.I. Basic Violet 14	632-99-5	active antagonist	active antagonist	0.0978924	-91.183	144209988		ND	active_match	-9
NCGC00091195-04	tox21-mitotox-p1	activity	Tox21_111099	Hexachlorophene	70-30-4	active antagonist	active antagonist	1.20611	-91.1745	144204650		A	active_match	-9	possible blue (460 nm) auto fluorescent;
NCGC00090752-03	tox21-mitotox-p1	activity	Tox21_111007	4-Hydroxyphenyl retinamide	65646-68-6	active antagonist	active antagonist	2.91555	-91.1234	144204558		A	active_match	-9
NCGC00160431-01	tox21-mitotox-p1	signal	Tox21_113076	2-[(4-Chloro-3-methylphenyl)amino]benzoic acid	898128-45-5	active antagonist	active antagonist	13.8548	-91.1215	144206627		A	active_match	-8.33333
NCGC00255765-01	tox21-mitotox-p1	activity	Tox21_301464	3-Hydroxy-N-(3-nitrophenyl)naphthalene-2-carboxamide	135-65-9	active antagonist	active antagonist	0.243365	-91.0965	144211781		A	active_match	-9
NCGC00013556-01	tox21-mitotox-p1	activity	Tox21_110029	3,5,3'-Triiodothyronine	1823692	active antagonist	active antagonist	24.6377	-91.0316	144203580		C	active_match	-7
NCGC00015713-07	tox21-mitotox-p1	signal	Tox21_110201	Nitrendipine	39562-70-4	active antagonist	active antagonist	33.4915	-91.0195	144203752		A	active_match	-2
NCGC00167442-01	tox21-mitotox-p1	signal	Tox21_112446	Tamsulosin hydrochloride	106463-17-6	active antagonist	active antagonist	27.0015	-91.0173	144205999		A	active_match	-7
NCGC00259606-01	tox21-mitotox-p1	signal	Tox21_202057	17beta-Estradiol	50-28-2	active antagonist	active antagonist	35.6485	-91.0131	144209255		A	active_match	-7
NCGC00255198-01	tox21-mitotox-p1	signal	Tox21_301382	Nerolidol	7212-44-4	active antagonist	active antagonist	33.082	-90.9858	144211699		ND	active_match	-5.66667
NCGC00254747-01	tox21-mitotox-p1	signal	Tox21_300844	Quinoxyfen	124495-18-7	active antagonist	active antagonist	37.1186	-90.9687	144211161		A	active_match	-7
NCGC00090774-01	tox21-mitotox-p1	signal	Tox21_111018	Nitazoxanide	55981-09-4	active antagonist	active antagonist	1.95704	-90.9574	144204569		A	active_match	-9
NCGC00256738-01	tox21-mitotox-p1	signal	Tox21_302482	Triphenyllead acetate	1162-06-7	active antagonist	active antagonist	3.18365	-90.9546	144212799		F	active_match	-9
NCGC00259586-01	tox21-mitotox-p1	signal	Tox21_202037	2,4,6-Trichlorophenol	32296	active antagonist	active antagonist	41.5793	-90.9327	144209235		A	active_match	-5.66667
NCGC00258055-01	tox21-mitotox-p1	activity	Tox21_200501	Isobutylparaben	857259	active antagonist	active antagonist	14.2064	-90.9279	144207699		A	active_match	-9
NCGC00254457-01	tox21-mitotox-p1	signal	Tox21_300531	Warfarin	81-81-2	active antagonist	active antagonist	57.711	-90.9264	144210849		A	inconclusive	-5.33333
NCGC00016526-02	tox21-mitotox-p1	signal	Tox21_110474	Berberine chloride	633-65-8	active antagonist	active antagonist	2.87255	-90.8473	144204025		A	active_match	-9
NCGC00258815-01	tox21-mitotox-p1	signal	Tox21_201263	Chlorfenson	80-33-1	active antagonist	active antagonist	45.5654	-90.8429	144208461		A	active_match	-7
NCGC00256347-01	tox21-mitotox-p1	activity	Tox21_302923	2,2'-Methylenebis(4-methyl-6-tert-butylphenol)	119-47-1	active antagonist	active antagonist	1.36854	-90.836	144213240		A	active_match	-9
NCGC00095025-01	tox21-mitotox-p1	signal	Tox21_111395	Perhexiline maleate	6724-53-4	active antagonist	active antagonist	5.3875	-90.8224	144204948		A	active_match	-9
NCGC00160548-01	tox21-mitotox-p1	activity	Tox21_111891	Ethoxazene	94-10-0	active antagonist	active antagonist	2.70015	-90.8219	144205444		A	active_match	-9
NCGC00016043-03	tox21-mitotox-p1	signal	Tox21_110287	Tyrphostin 23	118409-57-7	active antagonist	active antagonist	17.7033	-90.8066	144203838		A	active_match	-7.66667	possible blue (460 nm) auto fluorescent;
NCGC00254327-01	tox21-mitotox-p1	signal	Tox21_300411	Hexaflumuron	86479-06-3	active antagonist	active antagonist	23.4203	-90.8056	144210729		ND	active_match	-7.66667
NCGC00091533-04	tox21-mitotox-p1	activity	Tox21_111147	17alpha-Ethinylestradiol	57-63-6	active antagonist	active antagonist	16.1535	-90.7957	144204698		A	active_match	-7
NCGC00091071-01	tox21-mitotox-p1	signal	Tox21_111076	p,p'-DDT	50-29-3	active antagonist	active antagonist	18.8336	-90.7935	144204627		ND	active_match	-7
NCGC00254659-01	tox21-mitotox-p1	signal	Tox21_300754	Triphenyltin hydroxide	76-87-9	active antagonist	active antagonist	0.117379	-90.7743	144211071		Fns	active_match	-9
NCGC00257290-01	tox21-mitotox-p1	activity	Tox21_303395	Tributyltin benzoate	4342-36-3	active antagonist	active antagonist	0.153553	-90.7596	144213707		ND	active_match	-9
NCGC00164604-01	tox21-mitotox-p1	signal	Tox21_112226	Fluvastatin sodium	93957-55-2	active antagonist	active antagonist	26.6032	-90.7408	144205779		A	inconclusive	-5.33333
NCGC00260632-01	tox21-mitotox-p1	activity	Tox21_203087	NTP Mix108 ER1 10-EQC	NOCAS_49528	active antagonist	active antagonist	26.6032	-90.7202	144210285		M	inconclusive	-5.33333
NCGC00255265-01	tox21-mitotox-p1	signal	Tox21_302269	Digitoxin	71-63-6	active antagonist	active antagonist	0.105267	-90.6996	144212586		ND	active_match	-9
NCGC00182056-03	tox21-mitotox-p1	activity	Tox21_112930	Dioctyldimethylammonium chloride	5538-94-3	active antagonist	active antagonist	24.6377	-90.6914	144206483		A	active_match	-7
NCGC00166247-01	tox21-mitotox-p1	activity	Tox21_112373	Carbocyanine	605-91-4	active antagonist	active antagonist	0.0140622	-90.6578	144205926		A	active_match	-9
NCGC00258680-01	tox21-mitotox-p1	signal	Tox21_201128	Phenyl isothiocyanate	103-72-0	active antagonist	active antagonist	52.1038	-90.6503	144208326		ND	active_match	-7
NCGC00260544-01	tox21-mitotox-p1	signal	Tox21_202999	Emodin	518-82-1	active antagonist	active antagonist	1.88911	-90.648	144210197		A	active_match	-9
NCGC00256598-01	tox21-mitotox-p1	signal	Tox21_302742	Chlorfenson	80-33-1	active antagonist	active antagonist	35.7211	-90.6454	144213059		ND	active_match	-7
NCGC00090752-03	tox21-mitotox-p1	signal	Tox21_111007	4-Hydroxyphenyl retinamide	65646-68-6	active antagonist	active antagonist	3.02961	-90.5973	144204558		A	active_match	-9
NCGC00254016-01	tox21-mitotox-p1	activity	Tox21_300315	3,3'-Dimethoxybenzidine dihydrochloride	20325-40-0	active antagonist	active antagonist	2.60612	-90.5627	144210634		ND	active_match	-9	possible blue (460 nm) auto fluorescent;
NCGC00167493-01	tox21-mitotox-p1	signal	Tox21_112494	Manidipine dihydrochloride	89226-75-5	active antagonist	active antagonist	11.4713	-90.558	144206047		A	inconclusive	-6.66667
NCGC00256543-01	tox21-mitotox-p1	signal	Tox21_303013	Dichlorophen	97-23-4	active antagonist	active antagonist	1.31702	-90.493	144213330		A	active_match	-9
NCGC00091533-04	tox21-mitotox-p1	signal	Tox21_111147	17alpha-Ethinylestradiol	57-63-6	active antagonist	active antagonist	17.4422	-90.4754	144204698		A	active_match	-7
NCGC00260060-01	tox21-mitotox-p1	activity	Tox21_202511	Ethidium bromide	1239-45-8	active antagonist	active antagonist	10.8155	-90.4695	144209709		A	inconclusive	-4.66667	possible red (590 nm) auto fluorescent
NCGC00021305-05	tox21-mitotox-p1	activity	Tox21_110870	Sirolimus	53123-88-9	active antagonist	active antagonist	19.8634	-90.4631	144204421		A	active_match	-7
NCGC00163132-01	tox21-mitotox-p1	signal	Tox21_112013	Dantrolene sodium	14663-23-1	active antagonist	active antagonist	4.38128	-90.4348	144205566		A	active_match	-8.33333	blue (460 nm) auto fluorescent;
NCGC00254922-01	tox21-mitotox-p1	signal	Tox21_301020	4-Dodecylphenol	104-43-8	active antagonist	active antagonist	2.94844	-90.4077	144211337		M	active_match	-9	possible blue (460 nm) auto fluorescent;
NCGC00258283-01	tox21-mitotox-p1	signal	Tox21_200729	1-Ethoxy-4-nitrobenzene	100-29-8	active antagonist	active antagonist	6.44276	-90.3998	144207927		F	active_match	-9
NCGC00260028-01	tox21-mitotox-p1	activity	Tox21_202479	Acetaldehyde	75-07-0	active antagonist	active antagonist	18.0204	-90.3949	144209677		ND	active_match	-8.33333
NCGC00254136-01	tox21-mitotox-p1	signal	Tox21_300098	Kepone	143-50-0	active antagonist	active antagonist	0.859087	-90.3933	144210418		ND	active_match	-9
NCGC00090749-04	tox21-mitotox-p1	signal	Tox21_111005	(Z,E)-Diethylstilbestrol	6898-97-1	active antagonist	active antagonist	8.09594	-90.3823	144204556		A	active_match	-9
NCGC00259837-01	tox21-mitotox-p1	activity	Tox21_202288	2,2',4,4'-Tetrahydroxybenzophenone	131-55-5	active antagonist	active antagonist	16.5971	-90.3234	144209486		A	active_match	-9	possible blue (460 nm) auto fluorescent;
NCGC00167484-01	tox21-mitotox-p1	signal	Tox21_112486	Ciclesonide	141845-82-1	active antagonist	active antagonist	8.21714	-90.3147	144206039		A	active_match	-9
NCGC00260070-01	tox21-mitotox-p1	signal	Tox21_202521	Malachite green oxalate	2437-29-8	active antagonist	active antagonist	0.165803	-90.3079	144209719		ND	active_match	-9	blue (460 nm) auto fluorescent;
NCGC00255682-01	tox21-mitotox-p1	signal	Tox21_301252	Coumatetralyl	5836-29-3	active antagonist	active antagonist	26.278	-90.2933	144211569		A	active_match	-7
NCGC00016554-01	tox21-mitotox-p1	signal	Tox21_110491	Nifuroxazide	965-52-6	active antagonist	active antagonist	1.50815	-90.2327	144204042		I	active_match	-9
NCGC00260119-01	tox21-mitotox-p1	signal	Tox21_202570	Quaternary ammonium compounds, benzyl-C12-18-alkyldimethyl, chlorides	68391-01-5	active antagonist	active antagonist	16.8335	-90.2139	144209768		D	active_match	-8.33333
NCGC00259869-01	tox21-mitotox-p1	activity	Tox21_202320	2,4-Di-tert-butylphenol	96-76-4	active antagonist	active antagonist	3.1707	-90.1957	144209518		A	active_match	-9
NCGC00258067-01	tox21-mitotox-p1	signal	Tox21_200513	Proflavin hydrochloride	952-23-8	active antagonist	active antagonist	1.72289	-90.144	144207711		A	active_match	-9	possible blue (460 nm) auto fluorescent;
NCGC00257737-01	tox21-mitotox-p1	signal	Tox21_200183	Aroclor 1260	11096-82-5	active antagonist	active antagonist	39.6652	-90.1389	144207381		D	active_match	-7
NCGC00259609-01	tox21-mitotox-p1	activity	Tox21_202060	Benz(a)anthracene	56-55-3	active antagonist	active antagonist	22.6073	-90.137	144209258		A	active_match	-7
NCGC00253977-01	tox21-mitotox-p1	activity	Tox21_300023	Pentachlorophenol	87-86-5	active antagonist	active antagonist	2.08252	-90.1243	144210343		A	active_match	-9
NCGC00160464-01	tox21-mitotox-p1	signal	Tox21_111832	Rolicyclidine	2201-39-0	active antagonist	active antagonist	22.2871	-90.0818	144205385		Bc	active_match	-7	possible blue (460 nm) auto fluorescent;
NCGC00258812-01	tox21-mitotox-p1	activity	Tox21_201260	p,p'-DDE	72-55-9	active antagonist	active antagonist	25.9071	-90.055	144208458		A	active_match	-7
NCGC00258902-01	tox21-mitotox-p1	signal	Tox21_201350	Hexachlorophene	70-30-4	active antagonist	active antagonist	0.697052	-90.0337	144208548		A	active_match	-9
NCGC00091632-02	tox21-mitotox-p1	activity	Tox21_400044	2-Amino-6-nitrobenzothiazole	6285-57-0	active antagonist	active antagonist	12.6862	-90.0013	144214005		A	active_match	-7.71429	possible blue (460 nm) auto fluorescent;
NCGC00260599-01	tox21-mitotox-p1	activity	Tox21_203054	NTP Mix2 AR1 4-EQP	NOCAS_49495	active antagonist	active antagonist	25.6016	-89.9845	144210252		M	active_match	-6.33333
NCGC00255286-01	tox21-mitotox-p1	signal	Tox21_301247	Pyridate	55512-33-9	active antagonist	active antagonist	31.8365	-89.9782	144211564		D	active_match	-7
NCGC00258575-01	tox21-mitotox-p1	signal	Tox21_201022	4,4'-Thiobis(6-tert-butyl-m-cresol)	96-69-5	active antagonist	active antagonist	1.85655	-89.9622	144208220		A	active_match	-9
NCGC00253961-01	tox21-mitotox-p1	signal	Tox21_300056	4-Cumylphenol	599-64-4	active antagonist	active antagonist	6.60073	-89.958	144210376		A	active_match	-9
NCGC00258979-01	tox21-mitotox-p1	signal	Tox21_201428	Genistein	446-72-0	active antagonist	active antagonist	3.64778	-89.937	144208626		A	active_match	-9
NCGC00254218-01	tox21-mitotox-p1	activity	Tox21_300285	Quercetin	117-39-5	active antagonist	active antagonist	4.49702	-89.918	144210605		A	active_match	-9	possible blue (460 nm) auto fluorescent;
NCGC00016233-01	tox21-mitotox-p1	activity	Tox21_110319	Lynestrenol	52-76-6	active antagonist	active antagonist	10.1235	-89.8907	144203870		ND	active_match	-6.33333
NCGC00017159-05	tox21-mitotox-p1	activity	Tox21_110803	Curcumin	458-37-7	active antagonist	active antagonist	0.90838	-89.8877	144204354		A	active_match	-9	blue (460 nm) auto fluorescent;
NCGC00255970-01	tox21-mitotox-p1	signal	Tox21_301547	Ouabain	630-60-4	active antagonist	active antagonist	0.120238	-89.8726	144211864		A	active_match	-9
NCGC00260608-01	tox21-mitotox-p1	activity	Tox21_203063	NTP Mix11 AR1 8-EQP	NOCAS_49504	active antagonist	active antagonist	18.1246	-89.8384	144210261		M	active_match	-7.66667
NCGC00015889-05	tox21-mitotox-p1	signal	Tox21_110255	Raloxifene hydrochloride	82640-04-8	active antagonist	active antagonist	4.98946	-89.8368	144203806		A	active_match	-9
NCGC00256457-01	tox21-mitotox-p1	activity	Tox21_302886	Tricresyl phosphate	1330-78-5	active antagonist	active antagonist	23.4203	-89.7621	144213203		A	active_match	-6.33333
NCGC00257368-01	tox21-mitotox-p1	activity	Tox21_303502	4-Methoxy-2-methyl-N-phenylaniline	41317-15-1	active antagonist	active antagonist	52.4314	-89.759	144213810		A	active_match	-7
NCGC00254275-01	tox21-mitotox-p1	signal	Tox21_300585	Genistein	446-72-0	active antagonist	active antagonist	11.296	-89.7422	144210902		A	active_match	-9
NCGC00257845-01	tox21-mitotox-p1	signal	Tox21_200291	Clioquinol	130-26-7	active antagonist	active antagonist	39.9983	-89.7189	144207489		A	active_match	-7
NCGC00181351-01	tox21-mitotox-p1	signal	Tox21_112809	Tenovin-1	380315-80-0	active antagonist	active antagonist	2.50066	-89.7145	144206362		W	active_match	-9
NCGC00259123-01	tox21-mitotox-p1	activity	Tox21_201574	Isoxaben	82558-50-7	active antagonist	active antagonist	34.4811	-89.7091	144208772		A	active_match	-7	possible blue (460 nm) auto fluorescent;
NCGC00258485-01	tox21-mitotox-p1	signal	Tox21_200931	3,5-Dichlorophenol	591-35-5	active antagonist	active antagonist	10.5679	-89.6899	144208129		A	active_match	-9
NCGC00260459-01	tox21-mitotox-p1	activity	Tox21_202913	9,10-Dihydrobenzo[a]pyren-7(8H)-one	3331-46-2	active antagonist	active antagonist	9.80689	-89.6646	144210111		A	active_match	-9	blue (460 nm) auto fluorescent;
NCGC00259001-01	tox21-mitotox-p1	signal	Tox21_201450	Exifone	52479-85-3	active antagonist	active antagonist	35.6122	-89.6564	144208648		A	active_match	-7	possible blue (460 nm) auto fluorescent;
NCGC00258301-01	tox21-mitotox-p1	signal	Tox21_200747	4-Methyl-2,6-dinitrophenol	609-93-8	active antagonist	active antagonist	23.6586	-89.6399	144207945		A	active_match	-7.66667
NCGC00257620-01	tox21-mitotox-p1	signal	Tox21_200066	1-Nitropyrene	5522-43-0	active antagonist	active antagonist	2.0067	-89.6063	144207264		A	active_match	-9	possible blue (460 nm) auto fluorescent;
NCGC00258715-01	tox21-mitotox-p1	activity	Tox21_201163	Bis(4-hydroxyphenyl)methane	620-92-8	active antagonist	active antagonist	45.3363	-89.5733	144208361		A	active_match	-7
NCGC00090910-03	tox21-mitotox-p1	activity	Tox21_400063	Pyrene	129-00-0	active antagonist	active antagonist	47.6454	-89.5456	144214024		A	active_match	-5.7619	possible blue (460 nm) auto fluorescent;
NCGC00260640-01	tox21-mitotox-p1	activity	Tox21_203095	NTP Mix116 ER1 10-EQC	NOCAS_49536	active antagonist	active antagonist	27.644	-89.5455	144210293		M	active_match	-6.33333	possible blue (460 nm) auto fluorescent;
NCGC00259815-01	tox21-mitotox-p1	activity	Tox21_202266	Hexylparaben	1083-27-8	active antagonist	active antagonist	8.31827	-89.5408	144209464		A	active_match	-9
NCGC00256370-01	tox21-mitotox-p1	signal	Tox21_302978	Phenoxybenzamine hydrochloride	63-92-3	active antagonist	active antagonist	48.5577	-89.5247	144213295		C	active_match	-7
NCGC00258755-01	tox21-mitotox-p1	signal	Tox21_201203	Zearalanol	26538-44-3	active antagonist	active antagonist	9.75755	-89.5243	144208401		A	active_match	-9
NCGC00163473-01	tox21-mitotox-p1	activity	Tox21_112057	Ouabain	630-60-4	active antagonist	active antagonist	0.188336	-89.4761	144205610		A	active_match	-9
NCGC00254857-01	tox21-mitotox-p1	signal	Tox21_300955	Flumetralin	62924-70-3	active antagonist	active antagonist	34.3762	-89.4751	144211272		A	active_match	-7	possible blue (460 nm) auto fluorescent;
NCGC00259680-01	tox21-mitotox-p1	signal	Tox21_202131	Pentachlorophenol	87-86-5	active antagonist	active antagonist	4.75718	-89.4546	144209329		A	active_match	-9
NCGC00260048-01	tox21-mitotox-p1	signal	Tox21_202499	Chrysophanic acid	481-74-3	active antagonist	active antagonist	10.6125	-89.4505	144209697		F	inconclusive	-4.66667
NCGC00254339-01	tox21-mitotox-p1	activity	Tox21_300404	1,2-Benzenedicarboxaldehyde	643-79-8	active antagonist	active antagonist	43.2771	-89.4275	144210722		D	inconclusive	-4.66667	blue (460 nm) auto fluorescent;
NCGC00091261-03	tox21-mitotox-p1	signal	Tox21_400027	4-Amino-2-nitrophenol	119-34-6	active antagonist	active antagonist	16.4218	-89.4083	144213988		A	active_match	-6.71429
NCGC00257938-01	tox21-mitotox-p1	signal	Tox21_200384	Bithionol	97-18-7	active antagonist	active antagonist	0.357938	-89.391	144207582		A	active_match	-9
NCGC00258905-01	tox21-mitotox-p1	signal	Tox21_201353	Pindone	83-26-1	active antagonist	active antagonist	20.6612	-89.3662	144208551		A	active_match	-8.33333
NCGC00181146-01	tox21-mitotox-p1	signal	Tox21_112750	Sirolimus	53123-88-9	active antagonist	active antagonist	20.3992	-89.3502	144206303		A	inconclusive	-5.33333
NCGC00258650-01	tox21-mitotox-p1	signal	Tox21_201098	Rhein	478-43-3	active antagonist	active antagonist	8.8902	-89.3381	144208296		A	active_match	-8.33333
NCGC00258570-01	tox21-mitotox-p1	signal	Tox21_201017	Bisphenol Z	843-55-0	active antagonist	active antagonist	25.8685	-89.2741	144208215		A	active_match	-7.66667
NCGC00095992-01	tox21-mitotox-p1	signal	Tox21_111543	Gramicidin S	113-73-5	active antagonist	active antagonist	0.510819	-89.2528	144205096		ND	active_match	-9
NCGC00259925-01	tox21-mitotox-p1	activity	Tox21_202376	2,3',4,4'-Tetrahydroxybenzophenone	61445-50-9	active antagonist	active antagonist	7.39108	-89.2286	144209574		A	active_match	-9	blue (460 nm) auto fluorescent;
NCGC00258279-01	tox21-mitotox-p1	signal	Tox21_200725	1,8-Dihydroxy-4,5-dinitroanthraquinone	81-55-0	active antagonist	active antagonist	0.073384	-89.0573	144207923		A	active_match	-9
NCGC00257851-01	tox21-mitotox-p1	signal	Tox21_200297	2,3,4-Trichlorophenol	15950-66-0	active antagonist	active antagonist	5.64833	-89.0492	144207495		A	active_match	-9
NCGC00254524-01	tox21-mitotox-p1	control	Tox21_300571	Gentian Violet	548-62-9	active antagonist	active antagonist	19.3312	-89.0361	144210888		A	active_match	-7
NCGC00256176-01	tox21-mitotox-p1	signal	Tox21_301410	N-(4-Methylpentan-2-yl)-N-phenylbenzene-1,4-diamine	61931-82-6	active antagonist	active antagonist	18.2498	-89.0252	144211727		A	inconclusive	-7	possible blue (460 nm) auto fluorescent;
NCGC00166120-01	tox21-mitotox-p1	signal	Tox21_112326	Ethylhexadecyldimethylammonium bromide	124-03-8	active antagonist	active antagonist	8.53861	-88.9709	144205879		A	active_match	-9
NCGC00254537-01	tox21-mitotox-p1	activity	Tox21_300550	Rifampicin	13292-46-1	active antagonist	active antagonist	19.5512	-88.9401	144210868		A	inconclusive	-5.33333
NCGC00257710-01	tox21-mitotox-p1	signal	Tox21_200156	2,2',4,4',5-Pentabromodiphenyl ether	60348-60-9	active antagonist	active antagonist	48.5577	-88.9344	144207354		A	active_match	-7
NCGC00260664-01	tox21-mitotox-p1	activity	Tox21_203119	NTP Mix29 AR2 5-EQP-HF	NOCAS_49560	active antagonist	active antagonist	27.644	-88.9301	144210317		M	active_match	-6.33333
NCGC00258668-01	tox21-mitotox-p1	signal	Tox21_201116	Curcumin	458-37-7	active antagonist	active antagonist	1.20384	-88.8984	144208314		A	active_match	-9	blue (460 nm) auto fluorescent;
NCGC00255525-01	tox21-mitotox-p1	activity	Tox21_301354	Fluorodifen	15457-05-3	active antagonist	active antagonist	27.306	-88.8695	144211671		ND	active_match	-7.66667	possible blue (460 nm) auto fluorescent;
NCGC00258178-01	tox21-mitotox-p1	signal	Tox21_200624	2,3,5-Trichlorophenol	933-78-8	active antagonist	active antagonist	5.58151	-88.8169	144207822		A	active_match	-9
NCGC00181025-01	tox21-mitotox-p1	activity	Tox21_112675	Transfluthrin	118712-89-3	active antagonist	active antagonist	25.0066	-88.7915	144206228		A	active_match	-7
NCGC00254342-01	tox21-mitotox-p1	signal	Tox21_300628	3-Hydroxyfluorene	6344-67-8	active antagonist	active antagonist	12.6743	-88.7389	144210945		A	active_match	-9
NCGC00256322-01	tox21-mitotox-p1	signal	Tox21_302838	N,N'-Dicyclohexylthiourea	1212-29-9	active antagonist	active antagonist	58.829	-88.7333	144213155		A	active_match	-6.33333
NCGC00258755-01	tox21-mitotox-p1	activity	Tox21_201203	Zearalanol	26538-44-3	active antagonist	active antagonist	9.03665	-88.707	144208401		A	active_match	-9
NCGC00260635-01	tox21-mitotox-p1	signal	Tox21_203090	NTP Mix111 ER1 10-EQC	NOCAS_49531	active antagonist	active antagonist	22.8175	-88.6848	144210288		M	active_match	-7
NCGC00016554-01	tox21-mitotox-p1	activity	Tox21_110491	Nifuroxazide	965-52-6	active antagonist	active antagonist	1.56715	-88.6633	144204042		I	active_match	-9
NCGC00258862-01	tox21-mitotox-p1	signal	Tox21_201310	2-Chloro-1,4-diaminobenzene sulfate	61702-44-1	active antagonist	active antagonist	5.03548	-88.6248	144208508		Fns	active_match	-9	possible blue (460 nm) auto fluorescent;
NCGC00256111-01	tox21-mitotox-p1	activity	Tox21_301795	(Acryloyloxy)(tributyl)stannane	13331-52-7	active antagonist	active antagonist	0.186034	-88.605	144212112		ND	active_match	-9	possible blue (460 nm) auto fluorescent;
NCGC00257898-01	tox21-mitotox-p1	signal	Tox21_200344	4-Amino-4'-hydroxy-3-methyldiphenylamine	6219-89-2	active antagonist	active antagonist	7.95632	-88.5738	144207542		ND	active_match	-9
NCGC00164234-01	tox21-mitotox-p1	activity	Tox21_113531	Propyl gallate	121-79-9	active antagonist	active antagonist	22.8175	-88.536	144207080		A	active_match	-6.33333	possible blue (460 nm) auto fluorescent;
NCGC00167495-01	tox21-mitotox-p1	control	Tox21_112496	Methyl Violet	8004-87-3	active antagonist	active antagonist	10.7495	-88.5304	144206049		D	active_match	-7
NCGC00256322-01	tox21-mitotox-p1	activity	Tox21_302838	N,N'-Dicyclohexylthiourea	1212-29-9	active antagonist	active antagonist	58.829	-88.4807	144213155		A	active_match	-7
NCGC00164445-01	tox21-mitotox-p1	signal	Tox21_112119	Troglitazone	97322-87-7	active antagonist	active antagonist	11.0053	-88.4576	144205672		A	active_match	-9
NCGC00258426-01	tox21-mitotox-p1	activity	Tox21_200872	Dinex	131-89-5	active antagonist	active antagonist	0.282878	-88.4457	144208070		A	active_match	-9
NCGC00090774-01	tox21-mitotox-p1	activity	Tox21_111018	Nitazoxanide	55981-09-4	active antagonist	active antagonist	1.95704	-88.362	144204569		A	active_match	-9
NCGC00258979-01	tox21-mitotox-p1	activity	Tox21_201428	Genistein	446-72-0	active antagonist	active antagonist	3.25109	-88.2994	144208626		A	active_match	-9
NCGC00258216-01	tox21-mitotox-p1	signal	Tox21_200662	Chloro(methyl)diphenylsilane	144-79-6	active antagonist	active antagonist	34.8149	-88.2865	144207860		F	active_match	-7
NCGC00254070-01	tox21-mitotox-p1	signal	Tox21_300239	Surinabant	288104-79-0	active antagonist	active antagonist	29.4844	-88.2702	144210559		A	active_match	-8.33333
NCGC00257652-01	tox21-mitotox-p1	activity	Tox21_200098	(3-Chloropropyl)(triethoxy)silane	5089-70-3	active antagonist	active antagonist	51.9519	-88.2672	144207296		F	active_match	-7
NCGC00259230-01	tox21-mitotox-p1	signal	Tox21_201681	1-Amino-2-methylanthraquinone	82-28-0	active antagonist	active antagonist	0.837614	-88.1302	144208879		A	active_match	-9
NCGC00260660-01	tox21-mitotox-p1	activity	Tox21_203115	NTP Mix26 AR2 2-EQP	NOCAS_49556	active antagonist	active antagonist	26.6032	-88.0507	144210313		M	active_match	-7
NCGC00260162-01	tox21-mitotox-p1	activity	Tox21_202614	Trihexyltetradecylphosphonium bis(trifluoromethylsulfonyl)imide	460092-03-9	active antagonist	active antagonist	0.504061	-88.05	144209812		ND	active_match	-9
NCGC00254236-01	tox21-mitotox-p1	signal	Tox21_300629	4,4'-Sulfonylbis[2-(prop-2-en-1-yl)phenol]	41481-66-7	active antagonist	active antagonist	46.7296	-88.049	144210946		A	active_match	-6.33333
NCGC00259502-01	tox21-mitotox-p1	signal	Tox21_201953	2-(4-Hydroxybenzyl)phenol	2467-03-0	active antagonist	active antagonist	42.1565	-88.0458	144209151		A	active_match	-7
NCGC00254944-01	tox21-mitotox-p1	activity	Tox21_301042	Fenhexamid	126833-17-8	active antagonist	active antagonist	8.30982	-88.0411	144211359		A	active_match	-9
NCGC00260491-01	tox21-mitotox-p1	activity	Tox21_202945	1H-3a,7-Methanoazulen-6-ol, octahydro-3,6,8,8-tetramethyl-, (3R,3aS,6R,7R,8aS)-	77-53-2	active antagonist	active antagonist	57.5936	-88.0377	144210143		ND	inconclusive	-4.66667
NCGC00260093-01	tox21-mitotox-p1	activity	Tox21_202544	Triton X-100	9002-93-1	active antagonist	active antagonist	64.3579	-88.0353	144209742		ND	inconclusive	-5.33333
NCGC00254577-01	tox21-mitotox-p1	signal	Tox21_300669	Barban	101-27-9	active antagonist	active antagonist	23.4203	-88.0288	144210986		A	active_match	-7.66667	possible blue (460 nm) auto fluorescent;
NCGC00256316-01	tox21-mitotox-p1	signal	Tox21_302756	Meloxicam	71125-38-7	active antagonist	active antagonist	41.6478	-88.0235	144213073		A	active_match	-7
NCGC00260446-01	tox21-mitotox-p1	activity	Tox21_202900	1,4-Naphthalenediamine	2243-61-0	active antagonist	active antagonist	0.20067	-88.0193	144210098		ND	active_match	-9
NCGC00258463-01	tox21-mitotox-p1	signal	Tox21_200909	2,3-Dichlorophenol	576-24-9	active antagonist	active antagonist	59.0684	-87.9942	144208107		Z	active_match	-7
NCGC00255473-01	tox21-mitotox-p1	signal	Tox21_301856	Bromociclen	1715-40-8	active antagonist	active antagonist	50.4574	-87.9361	144212173		ND	active_match	-7
NCGC00024964-02	tox21-mitotox-p1	activity	Tox21_110939	Fulvestrant	129453-61-8	active antagonist	active antagonist	3.22305	-87.9273	144204490		A	active_match	-9	possible blue (460 nm) auto fluorescent;
NCGC00258581-01	tox21-mitotox-p1	activity	Tox21_201028	Tetra-N-octylammonium bromide	14866-33-2	active antagonist	active antagonist	0.126486	-87.9121	144208226		A	active_match	-9
NCGC00091602-02	tox21-mitotox-p1	signal	Tox21_400025	9-Nitroanthracene	602-60-8	active antagonist	active antagonist	20.3872	-87.9014	144213986		D	active_match	-7.14286	possible blue (460 nm) auto fluorescent;
NCGC00094810-01	tox21-mitotox-p1	activity	Tox21_113185	Warfarin	81-81-2	active antagonist	active antagonist	21.1317	-87.8525	144206736		A	active_match	-7
NCGC00259443-01	tox21-mitotox-p1	activity	Tox21_201894	(E,E)-2,4-Decadienal	25152-84-5	active antagonist	active antagonist	60.6336	-87.8509	144209092		A	inconclusive	-5.33333
NCGC00018163-06	tox21-mitotox-p1	activity	Tox21_110832	Bithionol	97-18-7	active antagonist	active antagonist	1.33332	-87.8481	144204383		A	active_match	-9
NCGC00257671-01	tox21-mitotox-p1	signal	Tox21_200117	N-Phenyl-1,4-benzenediamine hydrochloride	2198-59-6	active antagonist	active antagonist	10.7492	-87.8299	144207315		A	active_match	-7.33333
NCGC00257306-01	tox21-mitotox-p1	signal	Tox21_303599	Bisphenol F	207134	active antagonist	active antagonist	14.2208	-87.7997	144213904		A	active_match	-9
NCGC00166015-01	tox21-mitotox-p1	activity	Tox21_112288	C.I. Basic Violet 14	632-99-5	active antagonist	active antagonist	0.367046	-87.7678	144205841		A	active_match	-9
NCGC00160275-02	tox21-mitotox-p1	signal	Tox21_111753	Geliomycin	20004-62-0	active antagonist	active antagonist	0.396327	-87.6986	144205306		A	active_match	-9
NCGC00253969-01	tox21-mitotox-p1	activity	Tox21_300208	CP-457920	220860-50-4	active antagonist	active antagonist	14.7772	-87.677	144210528		A	active_match	-8.33333
NCGC00160373-01	tox21-mitotox-p1	activity	Tox21_111769	Dianiline	58338-59-3	active antagonist	active antagonist	18.3959	-87.6645	144205322		A	active_match	-7.66667
NCGC00159344-02	tox21-mitotox-p1	activity	Tox21_111589	Carminomycin	50935-04-1	active antagonist	active antagonist	0.411833	-87.6637	144205142		A	active_match	-8.33333
NCGC00254364-01	tox21-mitotox-p1	activity	Tox21_300594	Chlorobenzilate	510-15-6	active antagonist	active antagonist	25.2886	-87.644	144210911		A	active_match	-7.66667
NCGC00257456-01	tox21-mitotox-p1	signal	Tox21_303655	5alpha-Dihydrotestosterone	521-18-6	active antagonist	active antagonist	2.73518	-87.632	144213957		A	inconclusive	-4.83333
NCGC00254559-01	tox21-mitotox-p1	signal	Tox21_300651	Thidiazuron	51707-55-2	active antagonist	active antagonist	3.85316	-87.6315	144210968		A	active_match	-9
NCGC00259285-01	tox21-mitotox-p1	signal	Tox21_201736	2,2-Bis(4-hydroxyphenyl)-1,1,1-trichloroethane	2971-36-0	active antagonist	active antagonist	11.6902	-87.6289	144208934		A	active_match	-9
NCGC00255197-01	tox21-mitotox-p1	activity	Tox21_302425	Triphenylethylene	58-72-0	active antagonist	active antagonist	35.7211	-87.6051	144212742		A	active_match	-7
NCGC00260608-01	tox21-mitotox-p1	signal	Tox21_203063	NTP Mix11 AR1 8-EQP	NOCAS_49504	active antagonist	active antagonist	18.8336	-87.5941	144210261		M	active_match	-7.66667
NCGC00260146-01	tox21-mitotox-p1	signal	Tox21_202598	3,3',4,4'-Tetraaminobiphenyl tetrahydrochloride	7411-49-6	active antagonist	active antagonist	0.329811	-87.5902	144209796		ND	active_match	-9	possible blue (460 nm) auto fluorescent;
NCGC00255202-01	tox21-mitotox-p1	signal	Tox21_301743	2-Hydrazino-4-(4-aminophenyl) thiazole	26049-71-8	active antagonist	active antagonist	0.0660073	-87.5859	144212060		ND	active_match	-9
NCGC00256248-01	tox21-mitotox-p1	signal	Tox21_301248	tert-Butyl 4-hydroxybenzoate	25804-49-3	active antagonist	active antagonist	36.4132	-87.5787	144211565		A	inconclusive	-5.33333
NCGC00165865-01	tox21-mitotox-p1	activity	Tox21_113546	Penfluridol	26864-56-2	active antagonist	active antagonist	33.4915	-87.5677	144207095		A	active_match	-2
NCGC00260673-01	tox21-mitotox-p1	signal	Tox21_202586	4,4'-Diaminoazobenzene	538-41-0	active antagonist	active antagonist	10.863	-87.5092	144209784		A	active_match	-7.66667
NCGC00260263-01	tox21-mitotox-p1	activity	Tox21_202715	alpha-Amylcinnamyl alcohol	101-85-9	active antagonist	active antagonist	38.1144	-87.4983	144209913		ND	active_match	-7
NCGC00160510-01	tox21-mitotox-p1	activity	Tox21_111862	Etocarlide	1234-30-6	active antagonist	active antagonist	17.0368	-87.4839	144205415		A	active_match	-7
NCGC00260534-01	tox21-mitotox-p1	signal	Tox21_202989	4-tert-Butylcatechol	98-29-3	active antagonist	active antagonist	24.2084	-87.4819	144210187		A	active_match	-7.66667
NCGC00255451-01	tox21-mitotox-p1	activity	Tox21_301581	Endosulfan I	959-98-8	active antagonist	active antagonist	30.6379	-87.4667	144211898		ND	active_match	-7
NCGC00257277-01	tox21-mitotox-p1	activity	Tox21_303432	Flubendiamide	272451-65-7	active antagonist	active antagonist	18.7151	-87.4223	144213743		A	active_match	-7.66667
NCGC00258717-01	tox21-mitotox-p1	signal	Tox21_201165	Kaempferol	520-18-3	active antagonist	active antagonist	5.02522	-87.4013	144208363		A	active_match	-9	possible blue (460 nm) auto fluorescent;
NCGC00182056-02	tox21-mitotox-p1	activity	Tox21_113024	Dioctyldimethylammonium chloride	5538-94-3	active antagonist	active antagonist	22.8175	-87.3288	144206575		B	active_match	-6.33333
NCGC00091643-08	tox21-mitotox-p1	activity	Tox21_400016	2-Mercaptobenzothiazole	149-30-4	active antagonist	active antagonist	48.0282	-87.2661	144213977		A	active_match	-6.04444	possible blue (460 nm) auto fluorescent;
NCGC00258852-01	tox21-mitotox-p1	activity	Tox21_201300	Lactofen	77501-63-4	active antagonist	active antagonist	35.5396	-87.2491	144208498		A	active_match	-7.66667
NCGC00253972-01	tox21-mitotox-p1	activity	Tox21_300101	2-Aminoanthraquinone	117-79-3	active antagonist	active antagonist	0.611306	-87.2268	144210421		A	active_match	-9
NCGC00253953-01	tox21-mitotox-p1	signal	Tox21_300040	2,4-Dichlorophenol	120-83-2	active antagonist	active antagonist	27.306	-87.189	144210360		A	active_match	-7
NCGC00256285-01	tox21-mitotox-p1	signal	Tox21_301694	2-Ethylanthracene-9,10-dione	84-51-5	active antagonist	active antagonist	15.3553	-87.162	144212011		A	active_match	-7
NCGC00160548-01	tox21-mitotox-p1	signal	Tox21_111891	Ethoxazene	94-10-0	active antagonist	active antagonist	2.59849	-87.1257	144205444		A	active_match	-9
NCGC00164486-01	tox21-mitotox-p1	signal	Tox21_112126	Cyclovalone	579-23-7	active antagonist	active antagonist	5.59827	-87.1119	144205679		A	active_match	-9	possible blue (460 nm) auto fluorescent;
NCGC00182712-01	tox21-mitotox-p1	activity	Tox21_113027	Noristerat	3836-23-5	active antagonist	active antagonist	9.80846	-87.1119	144206578		A	active_match	-7
NCGC00254514-01	tox21-mitotox-p1	signal	Tox21_300413	17alpha-Ethinylestradiol	57-63-6	active antagonist	active antagonist	25.2886	-87.0219	144210731		A	active_match	-7
NCGC00090918-04	tox21-mitotox-p1	signal	Tox21_111040	4-Nonylphenol, branched	84852-15-3	active antagonist	active antagonist	4.98946	-87.0183	144204591		W	active_match	-9
NCGC00259355-01	tox21-mitotox-p1	activity	Tox21_201806	N,N'-Dicyclohexylthiourea	1212-29-9	active antagonist	active antagonist	57.6942	-86.9984	144209004		A	active_match	-7
NCGC00258583-01	tox21-mitotox-p1	signal	Tox21_201030	4-Aminophenol	123-30-8	active antagonist	active antagonist	1.53501	-86.9975	144208228		A	active_match	-9
NCGC00254404-01	tox21-mitotox-p1	viability	Tox21_300503	Ziram	137-30-4	active antagonist	active antagonist	33.4915	-86.9406	144210821		ND	active_match	-2
NCGC00257434-01	tox21-mitotox-p1	activity	Tox21_303492	Tetrac	67-30-1	active antagonist	active antagonist	45.7878	-86.9366	144213801		ND	active_match	-2
NCGC00254068-01	tox21-mitotox-p1	signal	Tox21_300082	2-tert-Butyl-4-methoxyphenol	121-00-6	active antagonist	active antagonist	25.2886	-86.9166	144210402		A	active_match	-8.33333
NCGC00254495-01	tox21-mitotox-p1	signal	Tox21_300536	Flutamide	13311-84-7	active antagonist	active antagonist	13.1702	-86.8665	144210854		A	active_match	-9
NCGC00255429-01	tox21-mitotox-p1	activity	Tox21_302133	Polyoxyethylene(10)nonylphenyl ether	26027-38-3	active antagonist	active antagonist	6.9495	-86.8579	144212450		ND	active_match	-7.33333
NCGC00257186-01	tox21-mitotox-p1	signal	Tox21_303223	Tribromsalan	32055	active antagonist	active antagonist	0.685896	-86.8359	144213540		A	active_match	-9	possible blue (460 nm) auto fluorescent;
NCGC00167496-01	tox21-mitotox-p1	activity	Tox21_112497	Methylene blue	61-73-4	active antagonist	active antagonist	3.67046	-86.8192	144206050		A	active_match	-9
NCGC00182028-01	tox21-mitotox-p1	signal	Tox21_112962	Tipranavir	174484-41-4	active antagonist	active antagonist	25.1151	-86.8091	144206515		A	inconclusive	-5.33333
NCGC00257250-01	tox21-mitotox-p1	activity	Tox21_303574	2-Ethylhexyl 4-(dimethylamino)benzoate	21245-02-3	active antagonist	active antagonist	29.4844	-86.7935	144213879		A	active_match	-7.66667
NCGC00256740-01	tox21-mitotox-p1	activity	Tox21_302510	Disperse Red 82	30124-94-8	active antagonist	active antagonist	7.99696	-86.7855	144212827		A	active_match	-9
NCGC00091602-02	tox21-mitotox-p1	activity	Tox21_400025	9-Nitroanthracene	602-60-8	active antagonist	active antagonist	21.4364	-86.7296	144213986		D	active_match	-6.80952	possible blue (460 nm) auto fluorescent;
NCGC00260346-01	tox21-mitotox-p1	activity	Tox21_202800	2-Propenal,3,3-diphenyl-	1210-39-5	active antagonist	active antagonist	41.1889	-86.7074	144209998		A	inconclusive	-6
NCGC00255836-01	tox21-mitotox-p1	activity	Tox21_302252	Pyrinuron	53558-25-1	active antagonist	active antagonist	26.278	-86.6642	144212569		A	active_match	-7
NCGC00258096-01	tox21-mitotox-p1	activity	Tox21_200542	3-Hydroxybenzophenone	13020-57-0	active antagonist	active antagonist	27.7231	-86.6556	144207740		A	active_match	-7
NCGC00258342-01	tox21-mitotox-p1	activity	Tox21_200788	9-Aminoacridine, monohydrochloride, monohydrate	52417-22-8	active antagonist	active antagonist	16.0504	-86.6273	144207986		A	active_match	-7	blue (460 nm) auto fluorescent;
NCGC00255579-01	tox21-mitotox-p1	activity	Tox21_301536	Basic Blue 7	2390-60-5	active antagonist	active antagonist	0.0184899	-86.5751	144211853		A	active_match	-9
NCGC00258781-01	tox21-mitotox-p1	activity	Tox21_201229	4-Hydroxybenzophenone	1137-42-4	active antagonist	active antagonist	41.3137	-86.5215	144208427		A	inconclusive	-5.33333
NCGC00255951-01	tox21-mitotox-p1	signal	Tox21_302041	1,4-Dihydroxyanthracene-9,10-dione	81-64-1	active antagonist	active antagonist	5.44827	-86.489	144212358		A	active_match	-8.33333
NCGC00021305-05	tox21-mitotox-p1	signal	Tox21_110870	Sirolimus	53123-88-9	active antagonist	active antagonist	20.3992	-86.4469	144204421		A	inconclusive	-5.33333
NCGC00258847-01	tox21-mitotox-p1	signal	Tox21_201295	Phenmedipham	13684-63-4	active antagonist	active antagonist	5.04574	-86.4432	144208493		D	active_match	-9
NCGC00256584-01	tox21-mitotox-p1	activity	Tox21_302810	2,4-Dichlorophenyl benzenesulfonate	97-16-5	active antagonist	active antagonist	58.829	-86.4149	144213127		ND	active_match	-6.33333
NCGC00258135-01	tox21-mitotox-p1	activity	Tox21_200581	Methyltrioctylammonium trifluoromethanesulfonate	121107-18-4	active antagonist	active antagonist	2.16458	-86.4122	144207779		A	active_match	-9
NCGC00260673-01	tox21-mitotox-p1	activity	Tox21_202586	4,4'-Diaminoazobenzene	538-41-0	active antagonist	active antagonist	10.454	-86.3907	144209784		A	active_match	-7
NCGC00258279-01	tox21-mitotox-p1	activity	Tox21_200725	1,8-Dihydroxy-4,5-dinitroanthraquinone	81-55-0	active antagonist	active antagonist	0.073384	-86.3802	144207923		A	active_match	-9
NCGC00255731-01	tox21-mitotox-p1	signal	Tox21_301997	Dantrolene sodium	14663-23-1	active antagonist	active antagonist	7.69588	-86.3544	144212314		A	inconclusive	-6.33333	blue (460 nm) auto fluorescent;
NCGC00018200-07	tox21-mitotox-p1	signal	Tox21_110838	Phenolphthalein	28376	active antagonist	active antagonist	25.1151	-86.3347	144204389		A	inconclusive	-5.33333
NCGC00095992-01	tox21-mitotox-p1	activity	Tox21_111543	Gramicidin S	113-73-5	active antagonist	active antagonist	0.510819	-86.3213	144205096		ND	active_match	-9
NCGC00185761-01	tox21-mitotox-p1	signal	Tox21_113442	Doramectin	117704-25-3	active antagonist	active antagonist	11.8832	-86.3159	144206992		ND	inconclusive	-5.33333
NCGC00254243-01	tox21-mitotox-p1	signal	Tox21_300481	Triclocarban	101-20-2	active antagonist	active antagonist	0.144963	-86.3111	144210799		A	inconclusive	-7
NCGC00259445-01	tox21-mitotox-p1	signal	Tox21_201896	Pendimethalin	40487-42-1	active antagonist	active antagonist	39.0813	-86.3029	144209094		A	active_match	-6
NCGC00257268-01	tox21-mitotox-p1	signal	Tox21_303597	Bromocriptine mesylate	22260-51-1	active antagonist	active antagonist	11.6284	-86.2735	144213902		A	active_match	-7	blue (460 nm) auto fluorescent;
NCGC00254594-01	tox21-mitotox-p1	signal	Tox21_300686	1,3-Diphenyl-1,3-propanedione	120-46-7	active antagonist	active antagonist	17.1452	-86.2672	144211003		Ac	active_match	-7.66667
NCGC00259702-01	tox21-mitotox-p1	signal	Tox21_202153	Phenazopyridine hydrochloride	136-40-3	active antagonist	active antagonist	13.755	-86.2647	144209351		A	active_match	-7.66667	possible blue (460 nm) auto fluorescent;
NCGC00260620-01	tox21-mitotox-p1	signal	Tox21_203075	NTP Mix96 ER1 10-EQP	NOCAS_49516	active antagonist	active antagonist	22.8175	-86.2524	144210273		M	active_match	-7
NCGC00258259-01	tox21-mitotox-p1	activity	Tox21_200705	Ninhydrin	485-47-2	active antagonist	active antagonist	31.9984	-86.2523	144207903		Ac	active_match	-7.66667	possible blue (460 nm) auto fluorescent;
NCGC00260336-01	tox21-mitotox-p1	activity	Tox21_202790	C.I. Basic Violet 14	632-99-5	active antagonist	active antagonist	0.0872467	-86.2258	144209988		ND	active_match	-9
NCGC00258464-01	tox21-mitotox-p1	signal	Tox21_200910	2,3,5,6-Tetrachlorophenol	935-95-5	active antagonist	active antagonist	7.48435	-86.1572	144208108		A	active_match	-9
NCGC00259445-01	tox21-mitotox-p1	activity	Tox21_201896	Pendimethalin	40487-42-1	active antagonist	active antagonist	52.1157	-86.1523	144209094		A	inconclusive	-4.66667
NCGC00160650-01	tox21-mitotox-p1	signal	Tox21_111957	Ethacridine lactate hydrate	6402-23-9	active antagonist	active antagonist	5.30804	-86.1252	144205510		A	active_match	-7.66667	blue (460 nm) auto fluorescent;
NCGC00091261-03	tox21-mitotox-p1	activity	Tox21_400027	4-Amino-2-nitrophenol	119-34-6	active antagonist	active antagonist	15.4249	-86.0901	144213988		A	active_match	-6.97619
NCGC00181085-01	tox21-mitotox-p1	activity	Tox21_112704	Miripirium chloride	2748-88-1	active antagonist	active antagonist	16.3953	-86.0606	144206257		C	active_match	-7
NCGC00256482-01	tox21-mitotox-p1	signal	Tox21_302943	1,4-Benzenediamine	106-50-3	active antagonist	active antagonist	4.49702	-86.0451	144213260		ND	active_match	-9
NCGC00090965-04	tox21-mitotox-p1	signal	Tox21_400012	Propylparaben	94-13-3	active antagonist	active antagonist	45.0566	-86.0316	144213973		A	active_match	-6.35556	possible blue (460 nm) auto fluorescent;
NCGC00258852-01	tox21-mitotox-p1	signal	Tox21_201300	Lactofen	77501-63-4	active antagonist	active antagonist	30.4821	-86.0044	144208498		A	active_match	-7.66667
NCGC00254344-01	tox21-mitotox-p1	activity	Tox21_300477	Sodium 4-nitrophenolate	824-78-2	active antagonist	active antagonist	57.711	-85.8799	144210795		A	inconclusive	-5.33333
NCGC00258114-01	tox21-mitotox-p1	signal	Tox21_200560	(5-Chloro-2-hydroxyphenyl)phenylmethanone	85-19-8	active antagonist	active antagonist	30.2246	-85.8584	144207758		A	active_match	-7
NCGC00254432-01	tox21-mitotox-p1	signal	Tox21_300617	1-Hydroxypyrene	5315-79-7	active antagonist	active antagonist	4.32771	-85.8529	144210934		A	active_match	-9	blue (460 nm) auto fluorescent;
NCGC00164522-01	tox21-mitotox-p1	signal	Tox21_112155	Methisazone	1910-68-5	active antagonist	active antagonist	5.18466	-85.8476	144205708		A	active_match	-8.33333	possible blue (460 nm) auto fluorescent;
NCGC00257001-01	tox21-mitotox-p1	activity	Tox21_303299	2-Aminoanthracene	613-13-8	active antagonist	active antagonist	2.25385	-85.8107	144213616		B	active_match	-9	blue (460 nm) auto fluorescent;
NCGC00254012-01	tox21-mitotox-p1	activity	Tox21_300225	PharmaGSID_47330	NOCAS_47330	active antagonist	active antagonist	35.7211	-85.7874	144210545		A	active_match	-7.33333	blue (460 nm) auto fluorescent;
NCGC00255836-01	tox21-mitotox-p1	signal	Tox21_302252	Pyrinuron	53558-25-1	active antagonist	active antagonist	28.3743	-85.7832	144212569		A	active_match	-7
NCGC00160580-01	tox21-mitotox-p1	signal	Tox21_111914	Osalmid	526-18-1	active antagonist	active antagonist	6.43084	-85.7721	144205467		A	active_match	-9
NCGC00091663-03	tox21-mitotox-p1	signal	Tox21_400037	4-Chloro-1,2-diaminobenzene	95-83-0	active antagonist	active antagonist	3.65669	-85.7673	144213998		C	active_match	-8.11111	blue (460 nm) auto fluorescent;
NCGC00259595-01	tox21-mitotox-p1	signal	Tox21_202046	Propargite	2312-35-8	active antagonist	active antagonist	26.3047	-85.747	144209244		A	active_match	-7.66667
NCGC00254218-01	tox21-mitotox-p1	signal	Tox21_300285	Quercetin	117-39-5	active antagonist	active antagonist	4.49702	-85.7271	144210605		A	active_match	-9	possible blue (460 nm) auto fluorescent;
NCGC00260162-01	tox21-mitotox-p1	signal	Tox21_202614	Trihexyltetradecylphosphonium bis(trifluoromethylsulfonyl)imide	460092-03-9	active antagonist	active antagonist	0.544273	-85.7193	144209812		ND	active_match	-9
NCGC00258116-01	tox21-mitotox-p1	activity	Tox21_200562	Enzacamene	36861-47-9	active antagonist	active antagonist	57.3004	-85.7003	144207760		A	inconclusive	-5.33333
NCGC00260645-01	tox21-mitotox-p1	activity	Tox21_203100	NTP Mix86 ER AR1 18-EQP	NOCAS_49541	active antagonist	active antagonist	28.1796	-85.6581	144210298		M	inconclusive	-4.66667
NCGC00256749-01	tox21-mitotox-p1	signal	Tox21_302655	Halofenozide	112226-61-6	active antagonist	active antagonist	51.1213	-85.6466	144212972		A	inconclusive	-5.33333
NCGC00255296-01	tox21-mitotox-p1	activity	Tox21_301887	C.I. Disperse Blue 27	15791-78-3	active antagonist	active antagonist	2.34203	-85.6302	144212204		B	active_match	-9
NCGC00255416-01	tox21-mitotox-p1	signal	Tox21_301939	2-(1-Methylbutyl)phenol	87-26-3	active antagonist	active antagonist	43.2771	-85.6237	144212256		A	inconclusive	-5.33333
NCGC00163132-01	tox21-mitotox-p1	activity	Tox21_112013	Dantrolene sodium	14663-23-1	active antagonist	active antagonist	4.55268	-85.6059	144205566		A	active_match	-8.33333	blue (460 nm) auto fluorescent;
NCGC00259260-01	tox21-mitotox-p1	activity	Tox21_201711	Benzamide, N,N'-(dithiodi-2,1-phenylene)bis-	135-57-9	active antagonist	active antagonist	10.1188	-85.5845	144208909		A	active_match	-9
NCGC00257170-01	tox21-mitotox-p1	activity	Tox21_303278	2-(Morpholin-4-yldithio)-1,3-benzothiazole	95-32-9	active antagonist	active antagonist	27.306	-85.5636	144213595		B	inconclusive	-5.33333
NCGC00257297-01	tox21-mitotox-p1	viability	Tox21_303487	Dodecyl gallate	1166-52-5	active antagonist	active antagonist	57.711	-85.5485	144213796		A	inconclusive	-4.66667
NCGC00256052-01	tox21-mitotox-p1	signal	Tox21_301397	Triethoxy(2-methylpropyl)silane	17980-47-1	active antagonist	active antagonist	22.5385	-85.5274	144211714		ND	active_match	-7.66667
NCGC00257335-01	tox21-mitotox-p1	signal	Tox21_303514	2-(4-Hydroxybenzyl)phenol	2467-03-0	active antagonist	active antagonist	43.2771	-85.5196	144213822		A	active_match	-7
NCGC00258279-01	tox21-mitotox-p1	control	Tox21_200725	1,8-Dihydroxy-4,5-dinitroanthraquinone	81-55-0	active antagonist	active antagonist	18.4332	-85.4925	144207923		A	active_match	-7
NCGC00259558-01	tox21-mitotox-p1	activity	Tox21_202009	Tributyltetradecylphosphonium chloride	81741-28-8	active antagonist	active antagonist	0.794819	-85.4572	144209207		A	active_match	-9
NCGC00255167-01	tox21-mitotox-p1	activity	Tox21_301848	Formononetin	485-72-3	active antagonist	active antagonist	13.1702	-85.435	144212165		A	active_match	-9	blue (460 nm) auto fluorescent;
NCGC00181104-01	tox21-mitotox-p1	activity	Tox21_112720	Dithiazanine iodide	514-73-8	active antagonist	active antagonist	0.0958048	-85.4341	144206273		B	active_match	-9
NCGC00260172-01	tox21-mitotox-p1	activity	Tox21_202624	1-Decyl-3-methylimidazolium hexafluorophosphate	362043-46-7	active antagonist	active antagonist	23.3726	-85.4294	144209822		A	active_match	-7
NCGC00164283-01	tox21-mitotox-p1	signal	Tox21_112096	Hexadecyltrimethylammonium bromide	57-09-0	active antagonist	active antagonist	12.3481	-85.4183	144205649		A	active_match	-7
NCGC00255755-01	tox21-mitotox-p1	signal	Tox21_301255	Pencycuron	66063-05-6	active antagonist	active antagonist	15.3553	-85.3527	144211572		A	active_match	-8.33333	possible blue (460 nm) auto fluorescent;
NCGC00254138-01	tox21-mitotox-p1	signal	Tox21_300060	Propyl gallate	121-79-9	active antagonist	active antagonist	57.711	-85.3402	144210380		A	inconclusive	-5.33333	possible blue (460 nm) auto fluorescent;
NCGC00254602-01	tox21-mitotox-p1	activity	Tox21_300694	Prodiamine	29091-21-2	active antagonist	active antagonist	4.84096	-85.3373	144211011		A	active_match	-9
NCGC00257335-01	tox21-mitotox-p1	activity	Tox21_303514	2-(4-Hydroxybenzyl)phenol	2467-03-0	active antagonist	active antagonist	28.3743	-85.2586	144213822		A	active_match	-7
NCGC00091080-03	tox21-mitotox-p1	signal	Tox21_400002	Fenaminosulf	140-56-7	active antagonist	active antagonist	14.1386	-85.2151	144213963		A	active_match	-7.6	possible blue (460 nm) auto fluorescent;
NCGC00256499-01	tox21-mitotox-p1	signal	Tox21_302888	4-Chloro-2-methylphenol	1570-64-5	active antagonist	active antagonist	54.4827	-85.1926	144213205		A	active_match	-7
NCGC00260537-01	tox21-mitotox-p1	signal	Tox21_202992	Bisphenol A	29348	active antagonist	active antagonist	27.0008	-85.1883	144210190		A	active_match	-7.66667	possible blue (460 nm) auto fluorescent;
NCGC00255731-01	tox21-mitotox-p1	activity	Tox21_301997	Dantrolene sodium	14663-23-1	active antagonist	active antagonist	4.16478	-85.1855	144212314		A	active_match	-9	blue (460 nm) auto fluorescent;
NCGC00259925-01	tox21-mitotox-p1	signal	Tox21_202376	2,3',4,4'-Tetrahydroxybenzophenone	61445-50-9	active antagonist	active antagonist	6.84501	-85.1351	144209574		A	active_match	-9	blue (460 nm) auto fluorescent;
NCGC00255340-01	tox21-mitotox-p1	signal	Tox21_301854	Desmedipham	13684-56-5	active antagonist	active antagonist	26.278	-85.0748	144212171		ND	active_match	-7
NCGC00258114-01	tox21-mitotox-p1	activity	Tox21_200560	(5-Chloro-2-hydroxyphenyl)phenylmethanone	85-19-8	active antagonist	active antagonist	29.0867	-85.0488	144207758		A	active_match	-7
NCGC00255790-01	tox21-mitotox-p1	activity	Tox21_301365	Indole-3-pyruvic acid	392-12-1	active antagonist	active antagonist	28.924	-85.0358	144211682		ND	inconclusive	-5.66667
NCGC00254062-01	tox21-mitotox-p1	activity	Tox21_300086	4-(Butan-2-yl)phenol	99-71-8	active antagonist	active antagonist	28.3743	-85.0305	144210406		A	active_match	-7
NCGC00018130-04	tox21-mitotox-p1	activity	Tox21_110829	Phenazopyridine hydrochloride	136-40-3	active antagonist	active antagonist	12.533	-85.0183	144204380		A	active_match	-6.33333	possible blue (460 nm) auto fluorescent;
NCGC00254495-01	tox21-mitotox-p1	activity	Tox21_300536	Flutamide	13311-84-7	active antagonist	active antagonist	11.7379	-85.0163	144210854		A	active_match	-9
NCGC00259886-01	tox21-mitotox-p1	activity	Tox21_202337	Auramine hydrochloride	2465-27-2	active antagonist	active antagonist	44.422	-84.9617	144209535		B	active_match	-7	blue (460 nm) auto fluorescent;
NCGC00254935-01	tox21-mitotox-p1	activity	Tox21_301033	2-Bromohexadecanoic acid	18263-25-7	active antagonist	active antagonist	68.5896	-84.9511	144211350		B	active_match	-2
NCGC00254155-01	tox21-mitotox-p1	signal	Tox21_300109	p,p'-DDE	72-55-9	active antagonist	active antagonist	26.278	-84.9501	144210429		A	active_match	-6.33333
NCGC00254973-01	tox21-mitotox-p1	activity	Tox21_301072	2-(Thiocyanomethylthio)benzothiazole	21564-17-0	active antagonist	active antagonist	33.082	-84.948	144211389		A	active_match	-7
NCGC00091544-04	tox21-mitotox-p1	signal	Tox21_111148	17beta-Estradiol	50-28-2	active antagonist	active antagonist	25.6016	-84.9417	144204699		A	active_match	-7
NCGC00255399-01	tox21-mitotox-p1	activity	Tox21_301526	Purpurin	81-54-9	active antagonist	active antagonist	35.7211	-84.9239	144211843		A	active_match	-7	possible red (590 nm) auto fluorescent
NCGC00091278-03	tox21-mitotox-p1	activity	Tox21_400026	2-Nitro-1,4-phenylenediamine	5307-14-2	active antagonist	active antagonist	7.06893	-84.9149	144213987		A	active_match	-8.57143
NCGC00090885-03	tox21-mitotox-p1	signal	Tox21_400014	1,2-Phenylenediamine	95-54-5	active antagonist	active antagonist	4.42852	-84.8699	144213975		A	active_match	-8.42222	possible blue (460 nm) auto fluorescent;
NCGC00260491-01	tox21-mitotox-p1	signal	Tox21_202945	1H-3a,7-Methanoazulen-6-ol, octahydro-3,6,8,8-tetramethyl-, (3R,3aS,6R,7R,8aS)-	77-53-2	active antagonist	active antagonist	57.5936	-84.8512	144210143		ND	inconclusive	-4.66667
NCGC00018274-04	tox21-mitotox-p1	signal	Tox21_110856	Diacerein	13739-02-1	active antagonist	active antagonist	15.8465	-84.8384	144204407		A	inconclusive	-5.33333
NCGC00258743-01	tox21-mitotox-p1	activity	Tox21_201191	Benzyl isothiocyanate	622-78-6	active antagonist	active antagonist	59.4278	-84.7971	144208389		ND	active_match	-6.33333
NCGC00259944-01	tox21-mitotox-p1	activity	Tox21_202395	Reserpine	50-55-5	active antagonist	active antagonist	48.459	-84.7903	144209593		A	inconclusive	-4.66667	blue (460 nm) auto fluorescent;
NCGC00257862-01	tox21-mitotox-p1	signal	Tox21_200308	3-Hydroxy-N-phenylaniline	101-18-8	active antagonist	active antagonist	26.8835	-84.77	144207506		A	inconclusive	-5.33333
NCGC00094925-01	tox21-mitotox-p1	activity	Tox21_111359	Estradiol acetate	4245-41-4	active antagonist	active antagonist	9.0838	-84.7612	144204912		A	active_match	-9
NCGC00258774-01	tox21-mitotox-p1	signal	Tox21_201222	1,1,1-Trichloropropanone	918-00-3	active antagonist	active antagonist	1.32136	-84.7385	144208420		ND	active_match	-9
NCGC00255992-01	tox21-mitotox-p1	activity	Tox21_302075	2,6-Di(butan-2-yl)phenol	5510-99-6	active antagonist	active antagonist	13.6854	-84.6982	144212392		A	active_match	-8.66667
NCGC00259886-01	tox21-mitotox-p1	signal	Tox21_202337	Auramine hydrochloride	2465-27-2	active antagonist	active antagonist	49.8423	-84.5962	144209535		B	active_match	-7	blue (460 nm) auto fluorescent;
NCGC00256386-01	tox21-mitotox-p1	signal	Tox21_302964	1-Amino-2-methylanthraquinone	82-28-0	active antagonist	active antagonist	0.544827	-84.5471	144213281		A	active_match	-9
NCGC00255250-01	tox21-mitotox-p1	activity	Tox21_302300	Albendazole	54965-21-8	active antagonist	active antagonist	13.6854	-84.5062	144212617		A	active_match	-8.33333	possible blue (460 nm) auto fluorescent;
NCGC00254994-01	tox21-mitotox-p1	signal	Tox21_301094	Forchlorfenuron	68157-60-8	active antagonist	active antagonist	0.357211	-84.4926	144211411		A	active_match	-9
NCGC00259071-01	tox21-mitotox-p1	activity	Tox21_201521	2-Aminoanthraquinone	117-79-3	active antagonist	active antagonist	0.467643	-84.4289	144208719		A	active_match	-9
NCGC00258526-01	tox21-mitotox-p1	signal	Tox21_200973	4,4'-Thiodiphenol	2664-63-3	active antagonist	active antagonist	24.5771	-84.4057	144208171		A	active_match	-7
NCGC00166147-02	tox21-mitotox-p1	signal	Tox21_112341	Dihydrotachysterol	67-96-9	active antagonist	active antagonist	32.713	-84.3014	144205894		A	active_match	-2
NCGC00258094-01	tox21-mitotox-p1	signal	Tox21_200540	Heptylparaben	1085-12-7	active antagonist	active antagonist	12.6872	-84.2836	144207738		A	active_match	-9
NCGC00258462-01	tox21-mitotox-p1	signal	Tox21_200908	Octylparaben	1219-38-1	active antagonist	active antagonist	15.3085	-84.2776	144208106		A	active_match	-8.33333
NCGC00160553-01	tox21-mitotox-p1	activity	Tox21_111893	Diphacinone	82-66-6	active antagonist	active antagonist	25.0066	-84.265	144205446		Fns	active_match	-6.33333	possible blue (460 nm) auto fluorescent;
NCGC00163697-01	tox21-mitotox-p1	activity	Tox21_112065	Chromomycin A3	7059-24-7	active antagonist	active antagonist	12.3481	-84.2606	144205618		ND	active_match	-7.66667
NCGC00254691-01	tox21-mitotox-p1	activity	Tox21_300787	Emamectin benzoate	155569-91-8	active antagonist	active antagonist	7.69588	-84.2188	144211104		B	active_match	-9
NCGC00259071-01	tox21-mitotox-p1	signal	Tox21_201521	2-Aminoanthraquinone	117-79-3	active antagonist	active antagonist	0.476702	-84.2179	144208719		A	active_match	-9
NCGC00258342-01	tox21-mitotox-p1	signal	Tox21_200788	9-Aminoacridine, monohydrochloride, monohydrate	52417-22-8	active antagonist	active antagonist	15.4461	-84.1918	144207986		A	active_match	-7.5	blue (460 nm) auto fluorescent;
NCGC00260659-01	tox21-mitotox-p1	signal	Tox21_203114	NTP Mix25 AR2 2-EQP	NOCAS_49555	active antagonist	active antagonist	26.6032	-84.1541	144210312		M	active_match	-7
NCGC00256386-01	tox21-mitotox-p1	activity	Tox21_302964	1-Amino-2-methylanthraquinone	82-28-0	active antagonist	active antagonist	0.467296	-84.1475	144213281		A	active_match	-9
NCGC00259890-01	tox21-mitotox-p1	signal	Tox21_202341	Dicloran	99-30-9	active antagonist	active antagonist	27.4727	-84.0355	144209539		A	active_match	-7
NCGC00258539-01	tox21-mitotox-p1	signal	Tox21_200986	Danthron	117-10-2	active antagonist	active antagonist	5.0971	-84.0213	144208184		A	active_match	-9
NCGC00160448-01	tox21-mitotox-p1	signal	Tox21_111818	Tibrofan	15686-72-3	active antagonist	active antagonist	0.628136	-84.0063	144205371		A	active_match	-9
NCGC00260368-01	tox21-mitotox-p1	signal	Tox21_202822	12-Bromo-1-dodecanol	3344-77-2	active antagonist	active antagonist	62.0642	-83.9984	144210020		ND	inconclusive	-5.33333
NCGC00164547-01	tox21-mitotox-p1	signal	Tox21_112176	Zafirlukast	107753-78-6	active antagonist	active antagonist	11.0053	-83.9652	144205729		A	active_match	-9
NCGC00259260-01	tox21-mitotox-p1	signal	Tox21_201711	Benzamide, N,N'-(dithiodi-2,1-phenylene)bis-	135-57-9	active antagonist	active antagonist	10.926	-83.9246	144208909		A	active_match	-9
NCGC00254014-01	tox21-mitotox-p1	signal	Tox21_300251	SSR161421	NOCAS_47374	active antagonist	active antagonist	8.30982	-83.9148	144210571		A	active_match	-9
NCGC00160670-01	tox21-mitotox-p1	activity	Tox21_111974	Mecarbinate	15574-49-9	active antagonist	active antagonist	9.95529	-83.8971	144205527		A	active_match	-7.33333
NCGC00259812-01	tox21-mitotox-p1	signal	Tox21_202263	4-Hexylresorcinol	136-77-6	active antagonist	active antagonist	7.14905	-83.7731	144209461		A	active_match	-9
NCGC00258581-01	tox21-mitotox-p1	signal	Tox21_201028	Tetra-N-octylammonium bromide	14866-33-2	active antagonist	active antagonist	0.165466	-83.7656	144208226		A	active_match	-9
NCGC00260599-01	tox21-mitotox-p1	signal	Tox21_203054	NTP Mix2 AR1 4-EQP	NOCAS_49495	active antagonist	active antagonist	25.1151	-83.7448	144210252		M	inconclusive	-4.66667
NCGC00259579-01	tox21-mitotox-p1	signal	Tox21_202030	Triclocarban	101-20-2	active antagonist	active antagonist	0.112386	-83.7442	144209228		A	active_match	-9
NCGC00253977-01	tox21-mitotox-p1	signal	Tox21_300023	Pentachlorophenol	87-86-5	active antagonist	active antagonist	2.08252	-83.7232	144210343		A	active_match	-9
NCGC00260618-01	tox21-mitotox-p1	signal	Tox21_203073	NTP Mix118 ER1 5-EQP	NOCAS_49514	active antagonist	active antagonist	21.1317	-83.7064	144210271		M	active_match	-7
NCGC00185743-01	tox21-mitotox-p1	signal	Tox21_113070	Cloflucarban	369-77-7	active antagonist	active antagonist	0.491587	-83.6966	144206621		A	active_match	-9
NCGC00018163-06	tox21-mitotox-p1	signal	Tox21_110832	Bithionol	97-18-7	active antagonist	active antagonist	1.28312	-83.6934	144204383		A	active_match	-9
NCGC00168772-01	tox21-mitotox-p1	activity	Tox21_112633	Lestaurtinib	111358-88-4	active antagonist	active antagonist	4.80161	-83.6692	144206186		A	active_match	-9
NCGC00166121-01	tox21-mitotox-p1	activity	Tox21_112327	Tetradonium bromide	1119-97-7	active antagonist	active antagonist	14.0622	-83.6251	144205880		A	active_match	-7
NCGC00258426-01	tox21-mitotox-p1	signal	Tox21_200872	Dinex	131-89-5	active antagonist	active antagonist	0.293944	-83.6171	144208070		A	active_match	-9
NCGC00255121-01	tox21-mitotox-p1	activity	Tox21_302254	Flucythrinate	70124-77-5	active antagonist	active antagonist	35.7211	-83.607	144212571		ND	active_match	-6.33333
NCGC00258848-01	tox21-mitotox-p1	signal	Tox21_201296	p,p'-DDD	72-54-8	active antagonist	active antagonist	13.3848	-83.6059	144208494		A	active_match	-8.33333	possible blue (460 nm) auto fluorescent;
NCGC00254592-01	tox21-mitotox-p1	activity	Tox21_300684	Hexaconazole	79983-71-4	active antagonist	active antagonist	57.6523	-83.5903	144211001		A	inconclusive	-4.66667
NCGC00258615-01	tox21-mitotox-p1	signal	Tox21_201062	4-(Butan-2-yl)-2,6-di-tert-butylphenol	17540-75-9	active antagonist	active antagonist	23.867	-83.5801	144208260		A	active_match	-7.66667
NCGC00181016-01	tox21-mitotox-p1	signal	Tox21_112666	Bexarotene	153559-49-0	active antagonist	active antagonist	10.5909	-83.4955	144206219		A	inconclusive	-4.66667
NCGC00159506-02	tox21-mitotox-p1	signal	Tox21_111725	Cyclandelate	456-59-7	active antagonist	active antagonist	24.6377	-83.4948	144205278		Fns	active_match	-7
NCGC00257645-01	tox21-mitotox-p1	activity	Tox21_200091	N-Cyclohexyl-4-methylbenzenesulfonamide	80-30-8	active antagonist	active antagonist	36.1541	-83.4911	144207289		A	inconclusive	-4.66667
NCGC00259701-01	tox21-mitotox-p1	signal	Tox21_202152	3,3'-Dimethoxybenzidine dihydrochloride	20325-40-0	active antagonist	active antagonist	4.87553	-83.4643	144209350		C	active_match	-9	possible blue (460 nm) auto fluorescent;
NCGC00094807-01	tox21-mitotox-p1	activity	Tox21_111334	Tyrothricin	1404-88-2	active antagonist	active antagonist	0.237101	-83.4563	144204887		D	active_match	-9
NCGC00260177-01	tox21-mitotox-p1	activity	Tox21_202629	1-Dodecyl-3-methylimidazolium tetrafluoroborate	244193-59-7	active antagonist	active antagonist	17.8848	-83.4419	144209827		A	active_match	-7.66667
NCGC00260459-01	tox21-mitotox-p1	signal	Tox21_202913	9,10-Dihydrobenzo[a]pyren-7(8H)-one	3331-46-2	active antagonist	active antagonist	12.8292	-83.4268	144210111		A	active_match	-8.33333	blue (460 nm) auto fluorescent;
NCGC00094925-01	tox21-mitotox-p1	signal	Tox21_111359	Estradiol acetate	4245-41-4	active antagonist	active antagonist	8.7418	-83.38	144204912		A	active_match	-9
NCGC00254062-01	tox21-mitotox-p1	signal	Tox21_300086	4-(Butan-2-yl)phenol	99-71-8	active antagonist	active antagonist	33.082	-83.3674	144210406		A	active_match	-7
NCGC00260615-01	tox21-mitotox-p1	signal	Tox21_203070	NTP Mix18 AR1 8-EQC	NOCAS_49511	active antagonist	active antagonist	21.1317	-83.3609	144210268		M	inconclusive	-4.66667
NCGC00167754-01	tox21-mitotox-p1	signal	Tox21_112584	Talniflumate	66898-62-2	active antagonist	active antagonist	29.1555	-83.332	144206137		A	active_match	-7
NCGC00255497-01	tox21-mitotox-p1	activity	Tox21_301986	4-Anilinophenol	122-37-2	active antagonist	active antagonist	56.6142	-83.3094	144212303		A	active_match	-6.33333	possible blue (460 nm) auto fluorescent;
NCGC00160556-01	tox21-mitotox-p1	signal	Tox21_111896	Rafoxanide	22662-39-1	active antagonist	active antagonist	2.40651	-83.2988	144205449		A	active_match	-9
NCGC00257277-01	tox21-mitotox-p1	signal	Tox21_303432	Flubendiamide	272451-65-7	active antagonist	active antagonist	18.7151	-83.2116	144213743		A	active_match	-7.66667
NCGC00260368-01	tox21-mitotox-p1	activity	Tox21_202822	12-Bromo-1-dodecanol	3344-77-2	active antagonist	active antagonist	59.7276	-83.1556	144210020		ND	active_match	-7
NCGC00254857-01	tox21-mitotox-p1	activity	Tox21_300955	Flumetralin	62924-70-3	active antagonist	active antagonist	51.435	-83.1419	144211272		A	inconclusive	-4.66667	possible blue (460 nm) auto fluorescent;
NCGC00258533-01	tox21-mitotox-p1	signal	Tox21_200980	1,2-Phenylenediamine dihydrochloride	615-28-1	active antagonist	active antagonist	0.394747	-83.111	144208178		D	active_match	-9	possible blue (460 nm) auto fluorescent;
NCGC00257368-01	tox21-mitotox-p1	signal	Tox21_303502	4-Methoxy-2-methyl-N-phenylaniline	41317-15-1	active antagonist	active antagonist	52.4314	-83.0852	144213810		A	active_match	-6.33333
NCGC00260660-01	tox21-mitotox-p1	signal	Tox21_203115	NTP Mix26 AR2 2-EQP	NOCAS_49556	active antagonist	active antagonist	26.6032	-83.0629	144210313		M	active_match	-7
NCGC00160601-01	tox21-mitotox-p1	signal	Tox21_111928	Anilamate	5591-49-1	active antagonist	active antagonist	6.78246	-83.0502	144205481		ND	active_match	-9
NCGC00259567-01	tox21-mitotox-p1	signal	Tox21_202018	4-Chloro-2-methylphenol	1570-64-5	active antagonist	active antagonist	52.8799	-83.0497	144209216		A	active_match	-7
NCGC00094810-01	tox21-mitotox-p1	signal	Tox21_113185	Warfarin	81-81-2	active antagonist	active antagonist	17.7801	-83.0424	144206736		A	active_match	-6
NCGC00254629-01	tox21-mitotox-p1	activity	Tox21_300723	Indoxacarb	173584-44-6	active antagonist	active antagonist	12.7288	-83.026	144211040		A	active_match	-7.66667
NCGC00257509-01	tox21-mitotox-p1	signal	Tox21_303509	Methyl abietate	127-25-3	active antagonist	active antagonist	45.8415	-83.0224	144213817		A	inconclusive	-5.33333
NCGC00258096-01	tox21-mitotox-p1	signal	Tox21_200542	3-Hydroxybenzophenone	13020-57-0	active antagonist	active antagonist	27.7231	-83.0012	144207740		A	active_match	-7
NCGC00095025-01	tox21-mitotox-p1	activity	Tox21_111395	Perhexiline maleate	6724-53-4	active antagonist	active antagonist	6.04487	-82.9791	144204948		A	active_match	-9
NCGC00094525-01	tox21-mitotox-p1	activity	Tox21_111292	Diuron	330-54-1	active antagonist	active antagonist	29.1555	-82.9509	144204844		A	active_match	-6.33333
NCGC00166247-01	tox21-mitotox-p1	signal	Tox21_112373	Carbocyanine	605-91-4	active antagonist	active antagonist	0.0157781	-82.9111	144205926		A	active_match	-9
NCGC00257077-01	tox21-mitotox-p1	signal	Tox21_303038	2-Naphthalenol	135-19-3	active antagonist	active antagonist	43.2771	-82.9088	144213355		A	inconclusive	-4.66667
NCGC00258040-01	tox21-mitotox-p1	signal	Tox21_200486	3-Amino-9-ethylcarbazole hydrochloride	6109-97-3	active antagonist	active antagonist	28.6301	-82.8827	144207684		A	inconclusive	-4.66667	blue (460 nm) auto fluorescent;
NCGC00255247-01	tox21-mitotox-p1	viability	Tox21_301565	Chlorophacinone	3691-35-8	active antagonist	active antagonist	61.1306	-82.8799	144211882		ND	active_match	-6.33333	possible blue (460 nm) auto fluorescent;
NCGC00016889-01	tox21-mitotox-p1	activity	Tox21_110666	Tenoxicam	59804-37-4	active antagonist	active antagonist	8.35601	-82.8794	144204217		A	active_match	-6.33333	possible blue (460 nm) auto fluorescent;
NCGC00260175-01	tox21-mitotox-p1	activity	Tox21_202627	1,3-Didecyl-2-methylimidazolium chloride	70862-65-6	active antagonist	active antagonist	3.861	-82.8728	144209825		A	active_match	-9
NCGC00159494-02	tox21-mitotox-p1	signal	Tox21_111714	Riboflavin	83-88-5	active antagonist	active antagonist	8.41267	-82.829	144205267		ND	active_match	-7.66667	blue (460 nm) auto fluorescent;
NCGC00258828-01	tox21-mitotox-p1	activity	Tox21_201276	Captan	133-06-2	active antagonist	active antagonist	48.3603	-82.8196	144208474		D	active_match	-6.33333
NCGC00167492-01	tox21-mitotox-p1	activity	Tox21_112493	Lercanidipine hydrochloride	132866-11-6	active antagonist	active antagonist	6.52711	-82.8048	144206046		A	active_match	-9
NCGC00260016-01	tox21-mitotox-p1	signal	Tox21_202467	1,2-Dihydro-2,2,4-trimethylquinoline, polymer	26780-96-1	active antagonist	active antagonist	53.0453	-82.7776	144209665		Cc	inconclusive	-4.66667
NCGC00254294-01	tox21-mitotox-p1	signal	Tox21_300332	Butylparaben	94-26-8	active antagonist	active antagonist	21.6899	-82.7511	144210650		A	active_match	-9
NCGC00259355-01	tox21-mitotox-p1	signal	Tox21_201806	N,N'-Dicyclohexylthiourea	1212-29-9	active antagonist	active antagonist	59.9513	-82.7487	144209004		A	inconclusive	-4.66667
NCGC00255265-01	tox21-mitotox-p1	activity	Tox21_302269	Digitoxin	71-63-6	active antagonist	active antagonist	0.154511	-82.7409	144212586		ND	active_match	-9
NCGC00258436-01	tox21-mitotox-p1	activity	Tox21_200882	5,7-Dihydroxy-4-methylcoumarin	2107-76-8	active antagonist	active antagonist	51.5919	-82.7275	144208080		A	inconclusive	-4.66667	possible blue (460 nm) auto fluorescent;
NCGC00181122-01	tox21-mitotox-p1	activity	Tox21_112732	2-Dodecylisoquinolinium tosylate	5412-37-3	active antagonist	active antagonist	3.53227	-82.7017	144206285		A	active_match	-9
NCGC00258075-01	tox21-mitotox-p1	signal	Tox21_200521	2,6-Bis-(1,1-dimethylethyl)-2,5-cyclohexadiene-1,4-dione	719-22-2	active antagonist	active antagonist	27.306	-82.6882	144207719		A	inconclusive	-5.33333
NCGC00257012-01	tox21-mitotox-p1	activity	Tox21_303187	3-Dimethylaminophenol	99-07-0	active antagonist	active antagonist	18.6034	-82.6747	144213504		A	active_match	-7	blue (460 nm) auto fluorescent;
NCGC00254591-01	tox21-mitotox-p1	signal	Tox21_300683	1,4-Diaminoanthraquinone	128-95-0	active antagonist	active antagonist	0.0385708	-82.6521	144211000		A	active_match	-9
NCGC00181150-01	tox21-mitotox-p1	signal	Tox21_112754	Bryostatin 1	83314-01-6	active antagonist	active antagonist	0.00732353	-82.567	144206307		A	active_match	-9
NCGC00259941-01	tox21-mitotox-p1	activity	Tox21_202392	Tetrasul	2227-13-6	active antagonist	active antagonist	2.87065	-82.5297	144209590		A	active_match	-8.33333
NCGC00091469-01	tox21-mitotox-p1	signal	Tox21_111137	Saquinavir mesylate	149845-06-7	active antagonist	active antagonist	33.4915	-82.5241	144204688		A	active_match	-2
NCGC00016526-02	tox21-mitotox-p1	activity	Tox21_110474	Berberine chloride	633-65-8	active antagonist	active antagonist	2.87255	-82.5217	144204025		A	active_match	-9
NCGC00256590-01	tox21-mitotox-p1	activity	Tox21_302907	2-Chloro-1,4-diaminobenzene sulfate	61702-44-1	active antagonist	active antagonist	28.3743	-82.5166	144213224		ND	active_match	-7
NCGC00091643-08	tox21-mitotox-p1	signal	Tox21_400016	2-Mercaptobenzothiazole	149-30-4	active antagonist	active antagonist	47.7656	-82.5162	144213977		A	active_match	-5.35556	possible blue (460 nm) auto fluorescent;
NCGC00255202-01	tox21-mitotox-p1	activity	Tox21_301743	2-Hydrazino-4-(4-aminophenyl) thiazole	26049-71-8	active antagonist	active antagonist	0.0635221	-82.5081	144212060		ND	active_match	-9
NCGC00255719-01	tox21-mitotox-p1	signal	Tox21_301429	Isodrin	465-73-6	active antagonist	active antagonist	58.829	-82.4504	144211746		ND	active_match	-6.33333
NCGC00164588-01	tox21-mitotox-p1	activity	Tox21_112214	Malotilate	59937-28-9	active antagonist	active antagonist	14.9601	-82.4481	144205767		A	inconclusive	-5.66667
NCGC00163697-01	tox21-mitotox-p1	signal	Tox21_112065	Chromomycin A3	7059-24-7	active antagonist	active antagonist	11.8832	-82.4123	144205618		ND	active_match	-7.66667
NCGC00256590-01	tox21-mitotox-p1	signal	Tox21_302907	2-Chloro-1,4-diaminobenzene sulfate	61702-44-1	active antagonist	active antagonist	35.7211	-82.3953	144213224		ND	active_match	-7
NCGC00255790-01	tox21-mitotox-p1	signal	Tox21_301365	Indole-3-pyruvic acid	392-12-1	active antagonist	active antagonist	40.8562	-82.3104	144211682		ND	inconclusive	-5.66667
NCGC00256176-01	tox21-mitotox-p1	activity	Tox21_301410	N-(4-Methylpentan-2-yl)-N-phenylbenzene-1,4-diamine	61931-82-6	active antagonist	active antagonist	18.6034	-82.288	144211727		A	active_match	-9	possible blue (460 nm) auto fluorescent;
NCGC00260272-01	tox21-mitotox-p1	signal	Tox21_202724	Dodecyl gallate	1166-52-5	active antagonist	active antagonist	4.30845	-82.283	144209922		A	active_match	-9
NCGC00095053-01	tox21-mitotox-p1	activity	Tox21_111405	Mepartricin	11121-32-7	active antagonist	active antagonist	23.159	-82.2404	144204958		ND	active_match	-7
NCGC00256649-01	tox21-mitotox-p1	signal	Tox21_302594	4-Butylphenol	1638-22-8	active antagonist	active antagonist	52.3781	-82.2386	144212911		A	active_match	-6.33333
NCGC00256570-01	tox21-mitotox-p1	activity	Tox21_302877	5-Nitroacenaphthene	602-87-9	active antagonist	active antagonist	34.3762	-82.2235	144213194		A	active_match	-6.33333	possible blue (460 nm) auto fluorescent;
NCGC00258615-01	tox21-mitotox-p1	activity	Tox21_201062	4-(Butan-2-yl)-2,6-di-tert-butylphenol	17540-75-9	active antagonist	active antagonist	24.8008	-82.1668	144208260		A	active_match	-7.66667
NCGC00259890-01	tox21-mitotox-p1	activity	Tox21_202341	Dicloran	99-30-9	active antagonist	active antagonist	26.4384	-82.128	144209539		A	active_match	-7
NCGC00260495-01	tox21-mitotox-p1	signal	Tox21_202949	Anthrone	90-44-8	active antagonist	active antagonist	21.022	-82.1113	144210147		ND	active_match	-7.66667
NCGC00254591-01	tox21-mitotox-p1	activity	Tox21_300683	1,4-Diaminoanthraquinone	128-95-0	active antagonist	active antagonist	0.033082	-82.003	144211000		A	active_match	-9
NCGC00255209-01	tox21-mitotox-p1	activity	Tox21_302065	Benzalkonium chloride	8001-54-5	active antagonist	active antagonist	21.0071	-81.9803	144212382		C	active_match	-7.66667
NCGC00160566-01	tox21-mitotox-p1	signal	Tox21_111904	Broquinaldol	15599-52-7	active antagonist	active antagonist	25.1151	-81.9467	144205457		A	inconclusive	-4.66667	possible blue (460 nm) auto fluorescent;
NCGC00259701-01	tox21-mitotox-p1	activity	Tox21_202152	3,3'-Dimethoxybenzidine dihydrochloride	20325-40-0	active antagonist	active antagonist	4.87553	-81.9246	144209350		C	active_match	-9	possible blue (460 nm) auto fluorescent;
NCGC00258983-01	tox21-mitotox-p1	activity	Tox21_201432	Deltamethrin	52918-63-5	active antagonist	active antagonist	46.8057	-81.8813	144208630		A	active_match	-7.33333
NCGC00258645-01	tox21-mitotox-p1	signal	Tox21_201093	Butylated hydroxytoluene	128-37-0	active antagonist	active antagonist	35.7938	-81.8755	144208291		A	active_match	-7
NCGC00260508-01	tox21-mitotox-p1	activity	Tox21_202962	10-Chloro-9-anthraldehyde	10527-16-9	active antagonist	active antagonist	13.8717	-81.854	144210160		A	active_match	-7	possible blue (460 nm) auto fluorescent;
NCGC00257652-01	tox21-mitotox-p1	signal	Tox21_200098	(3-Chloropropyl)(triethoxy)silane	5089-70-3	active antagonist	active antagonist	42.8813	-81.853	144207296		F	active_match	-6
NCGC00255210-01	tox21-mitotox-p1	activity	Tox21_301833	C8-18-Alkydimethylbenzyl ammonium chlorides	63449-41-2	active antagonist	active antagonist	13.329	-81.8174	144212150		F	inconclusive	-6
NCGC00257567-01	tox21-mitotox-p1	signal	Tox21_200013	(3-Chloropropyl)trimethoxysilane	2530-87-2	active antagonist	active antagonist	62.5544	-81.7885	144207211		Fns	active_match	-6.33333
NCGC00258361-01	tox21-mitotox-p1	activity	Tox21_200807	4-Chloro-2-nitroaniline	89-63-4	active antagonist	active antagonist	56.0389	-81.7481	144208005		A	active_match	-5.66667
NCGC00090942-03	tox21-mitotox-p1	activity	Tox21_400043	1,3-Diiminobenz(f)isoindoline	65558-69-2	active antagonist	active antagonist	11.0813	-81.7022	144214004		A	active_match	-7.42857	blue (460 nm) auto fluorescent;
NCGC00160414-01	tox21-mitotox-p1	activity	Tox21_111797	Benzobarbital	744-80-9	active antagonist	active antagonist	24.0651	-81.6877	144205350		A	active_match	-6.33333
NCGC00253924-01	tox21-mitotox-p1	signal	Tox21_300041	3,3'-Dimethoxybenzidine	119-90-4	active antagonist	active antagonist	29.4844	-81.6776	144210361		A	active_match	-6.33333	possible blue (460 nm) auto fluorescent;
NCGC00258828-01	tox21-mitotox-p1	signal	Tox21_201276	Captan	133-06-2	active antagonist	active antagonist	43.1011	-81.6643	144208474		D	active_match	-7
NCGC00255244-01	tox21-mitotox-p1	activity	Tox21_302248	2,4,6-Trinitro-1,3-dimethyl-5-tert-butylbenzene	81-15-2	active antagonist	active antagonist	20.0875	-81.6358	144212565		A	active_match	-7.66667
NCGC00255250-01	tox21-mitotox-p1	signal	Tox21_302300	Albendazole	54965-21-8	active antagonist	active antagonist	13.1702	-81.6014	144212617		A	active_match	-7.33333	possible blue (460 nm) auto fluorescent;
NCGC00254179-01	tox21-mitotox-p1	activity	Tox21_300305	trans-Retinoic acid	302-79-4	active antagonist	active antagonist	68.5199	-81.5981	144210625		C	active_match	-2	possible blue (460 nm) auto fluorescent;
NCGC00260035-01	tox21-mitotox-p1	activity	Tox21_202486	C.I. Basic Oange 2	532-82-1	active antagonist	active antagonist	7.53182	-81.5968	144209684		A	active_match	-8.33333
NCGC00258621-01	tox21-mitotox-p1	signal	Tox21_201068	Bromoxynil octanoate	1689-99-2	active antagonist	active antagonist	20.7885	-81.5763	144208266		B	active_match	-9
NCGC00260048-01	tox21-mitotox-p1	activity	Tox21_202499	Chrysophanic acid	481-74-3	active antagonist	active antagonist	11.2413	-81.5631	144209697		F	inconclusive	-4.66667
NCGC00168349-01	tox21-mitotox-p1	activity	Tox21_112622	Iodophthalein sodium	2217-44-9	active antagonist	active antagonist	10.7495	-81.5294	144206175		B	active_match	-8.33333
NCGC00259180-01	tox21-mitotox-p1	signal	Tox21_201631	Fenarimol	60168-88-9	active antagonist	active antagonist	53.3392	-81.5287	144208829		A	active_match	-6.33333
NCGC00254039-01	tox21-mitotox-p1	signal	Tox21_300282	Phenolphthalein	28376	active antagonist	active antagonist	68.5896	-81.5233	144210602		A	active_match	-2
NCGC00255513-01	tox21-mitotox-p1	signal	Tox21_302431	Mepronil	55814-41-0	active antagonist	active antagonist	54.4827	-81.5147	144212748		A	inconclusive	-4.66667
NCGC00260093-01	tox21-mitotox-p1	signal	Tox21_202544	Triton X-100	9002-93-1	active antagonist	active antagonist	63.1347	-81.5006	144209742		ND	active_match	-5.66667
NCGC00254728-01	tox21-mitotox-p1	activity	Tox21_300824	Fluoxastrobin	361377-29-9	active antagonist	active antagonist	45.7948	-81.4836	144211141		A	inconclusive	-4.66667
NCGC00255369-01	tox21-mitotox-p1	activity	Tox21_302267	Cybutryne	28159-98-0	active antagonist	active antagonist	20.8733	-81.4799	144212584		A	active_match	-7.33333
NCGC00095134-01	tox21-mitotox-p1	activity	Tox21_111443	Ezetimibe	163222-33-1	active antagonist	active antagonist	25.6016	-81.4792	144204996		A	active_match	-7
NCGC00255017-01	tox21-mitotox-p1	signal	Tox21_301117	3-Iodo-2-propynyl-N-butylcarbamate	55406-53-6	active antagonist	active antagonist	6.60073	-81.4519	144211434		A	active_match	-9
NCGC00181350-02	tox21-mitotox-p1	activity	Tox21_113631	Vatalanib dihydrochloride	212141-51-0	active antagonist	active antagonist	25.6016	-81.449	144207180		C	active_match	-7
NCGC00254356-01	tox21-mitotox-p1	signal	Tox21_300561	3,3',5,5'-Tetrabromobisphenol A	79-94-7	active antagonist	active antagonist	15.3925	-81.4477	144210878		A	inconclusive	-6
NCGC00260087-01	tox21-mitotox-p1	viability	Tox21_202538	C.I. Solvent Black 5	11099-03-9	active antagonist	active antagonist	69.8471	-81.4248	144209736		M	active_match	-2
NCGC00257216-01	tox21-mitotox-p1	activity	Tox21_303059	4-Nitrosophenol	104-91-6	active antagonist	active antagonist	12.1972	-81.4226	144213376		ND	active_match	-7.66667
NCGC00159441-02	tox21-mitotox-p1	signal	Tox21_111671	Deslanoside	17598-65-1	active antagonist	active antagonist	1.57781	-81.3838	144205224		A	active_match	-9
NCGC00258351-01	tox21-mitotox-p1	signal	Tox21_200797	1,3,5-Tris(4-tert-butyl-3-hydroxy-2,6-dimethylbenzyl)-1,3,5-triazinane-2,4,6-trione	40601-76-1	active antagonist	active antagonist	12.6743	-81.3534	144207995		A	active_match	-8.33333
NCGC00159551-01	tox21-mitotox-p1	activity	Tox21_111744	Devazepide	103420-77-5	active antagonist	active antagonist	12.533	-81.3443	144205297		A	active_match	-7.66667
NCGC00159441-02	tox21-mitotox-p1	activity	Tox21_111671	Deslanoside	17598-65-1	active antagonist	active antagonist	1.83959	-81.3263	144205224		A	active_match	-8.33333
NCGC00090797-03	tox21-mitotox-p1	signal	Tox21_111025	Digoxin	20830-75-5	active antagonist	active antagonist	0.322305	-81.3137	144204576		A	active_match	-9
NCGC00258892-01	tox21-mitotox-p1	activity	Tox21_201340	2-(Morpholin-4-yldithio)-1,3-benzothiazole	95-32-9	active antagonist	active antagonist	46.6345	-81.2796	144208538		B	active_match	-6.33333
NCGC00257680-01	tox21-mitotox-p1	activity	Tox21_200126	2,4-Dinitroaniline	35470	active antagonist	active antagonist	33.5041	-81.2673	144207324		A	inconclusive	-5.33333
NCGC00255704-01	tox21-mitotox-p1	signal	Tox21_302079	Benzylhexadecyldimethylammonium chloride	122-18-9	active antagonist	active antagonist	25.7408	-81.256	144212396		A	active_match	-8.33333
NCGC00260615-01	tox21-mitotox-p1	activity	Tox21_203070	NTP Mix18 AR1 8-EQC	NOCAS_49511	active antagonist	active antagonist	22.3838	-81.2377	144210268		M	inconclusive	-4.66667
NCGC00258909-01	tox21-mitotox-p1	activity	Tox21_201357	Amitraz	33089-61-1	active antagonist	active antagonist	68.8687	-81.2232	144208555		A	active_match	-2
NCGC00018274-04	tox21-mitotox-p1	activity	Tox21_110856	Diacerein	13739-02-1	active antagonist	active antagonist	20.6405	-81.1866	144204407		A	active_match	-5.66667
NCGC00159516-02	tox21-mitotox-p1	signal	Tox21_111734	Meloxicam	71125-38-7	active antagonist	active antagonist	15.5454	-81.1816	144205287		A	active_match	-8.33333
NCGC00254467-01	tox21-mitotox-p1	activity	Tox21_300489	1,2-Benzisothiazolin-3-one	2634-33-5	active antagonist	active antagonist	38.5708	-81.175	144210807		A	inconclusive	-5.33333	possible blue (460 nm) auto fluorescent;
NCGC00260633-01	tox21-mitotox-p1	signal	Tox21_203088	NTP Mix109 ER1 10-EQC	NOCAS_49529	active antagonist	active antagonist	26.6032	-81.1	144210286		M	inconclusive	-5.33333
NCGC00259991-01	tox21-mitotox-p1	signal	Tox21_202442	Tribromsalan	32055	active antagonist	active antagonist	1.08265	-81.0298	144209640		A	active_match	-9	possible blue (460 nm) auto fluorescent;
NCGC00254364-01	tox21-mitotox-p1	signal	Tox21_300594	Chlorobenzilate	510-15-6	active antagonist	active antagonist	18.6034	-81.0294	144210911		A	active_match	-7.66667
NCGC00257167-01	tox21-mitotox-p1	activity	Tox21_303237	Dicyclohexylcarbodiimide	538-75-0	active antagonist	active antagonist	0.400798	-80.9214	144213554		ND	active_match	-8.33333
NCGC00253924-01	tox21-mitotox-p1	activity	Tox21_300041	3,3'-Dimethoxybenzidine	119-90-4	active antagonist	active antagonist	34.3762	-80.8746	144210361		A	active_match	-5.33333	possible blue (460 nm) auto fluorescent;
NCGC00258849-01	tox21-mitotox-p1	signal	Tox21_201297	4-Cumylphenol	599-64-4	active antagonist	active antagonist	6.8032	-80.8563	144208495		A	active_match	-9
NCGC00259384-01	tox21-mitotox-p1	signal	Tox21_201835	Fluoranthene	206-44-0	active antagonist	active antagonist	66.6119	-80.8482	144209033		A	active_match	-2	blue (460 nm) auto fluorescent;
NCGC00255153-01	tox21-mitotox-p1	signal	Tox21_302369	Raloxifene hydrochloride	82640-04-8	active antagonist	active antagonist	7.69588	-80.7822	144212686		A	active_match	-8.33333
NCGC00254528-01	tox21-mitotox-p1	signal	Tox21_300402	4,4',4"-Ethane-1,1,1-triyltriphenol	27955-94-8	active antagonist	active antagonist	40.0798	-80.7707	144210720		A	active_match	-7
NCGC00257296-01	tox21-mitotox-p1	signal	Tox21_303474	FR150011	149413-74-1	active antagonist	active antagonist	13.6854	-80.7306	144213784		A	active_match	-8.33333
NCGC00260119-01	tox21-mitotox-p1	activity	Tox21_202570	Quaternary ammonium compounds, benzyl-C12-18-alkyldimethyl, chlorides	68391-01-5	active antagonist	active antagonist	14.438	-80.7204	144209768		D	active_match	-7.33333
NCGC00254747-01	tox21-mitotox-p1	activity	Tox21_300844	Quinoxyfen	124495-18-7	active antagonist	active antagonist	31.8365	-80.6446	144211161		A	active_match	-7
NCGC00257532-01	tox21-mitotox-p1	signal	Tox21_302190	4-Phenoxyphenol	831-82-3	active antagonist	active antagonist	33.8817	-80.5992	144212507		A	active_match	-7
NCGC00259230-01	tox21-mitotox-p1	activity	Tox21_201681	1-Amino-2-methylanthraquinone	82-28-0	active antagonist	active antagonist	0.746525	-80.5898	144208879		A	active_match	-9
NCGC00254419-01	tox21-mitotox-p1	signal	Tox21_300499	Benz(a)anthracene	56-55-3	active antagonist	active antagonist	14.2208	-80.5307	144210817		A	active_match	-9
NCGC00164610-01	tox21-mitotox-p1	signal	Tox21_112231	Triclabendazole	68786-66-3	active antagonist	active antagonist	2.40651	-80.4444	144205784		A	active_match	-9
NCGC00256723-01	tox21-mitotox-p1	activity	Tox21_302552	2-Propylphenol	644-35-9	active antagonist	active antagonist	46.7296	-80.4346	144212869		A	active_match	-5.66667
NCGC00095053-01	tox21-mitotox-p1	signal	Tox21_111405	Mepartricin	11121-32-7	active antagonist	active antagonist	22.2871	-80.3942	144204958		ND	active_match	-6.33333
NCGC00168349-01	tox21-mitotox-p1	signal	Tox21_112622	Iodophthalein sodium	2217-44-9	active antagonist	active antagonist	7.04781	-80.3295	144206175		B	active_match	-9
NCGC00255776-01	tox21-mitotox-p1	activity	Tox21_302198	Methyltrioctylammonium chloride	5137-55-3	active antagonist	active antagonist	2.7306	-80.3237	144212515		D	active_match	-8.33333
NCGC00241107-01	tox21-mitotox-p1	signal	Tox21_113600	Bosutinib methanoate	918639-10-8	active antagonist	active antagonist	0.643084	-80.3047	144207149		A	active_match	-2.66667	possible blue (460 nm) auto fluorescent;
NCGC00092384-02	tox21-mitotox-p1	activity	Tox21_113516	Fenobam	57653-26-6	active antagonist	active antagonist	26.6032	-80.2971	144207065		A	inconclusive	-4.66667
NCGC00254990-01	tox21-mitotox-p1	viability	Tox21_301090	Pyridaben	96489-71-3	active antagonist	active antagonist	29.4844	-80.2914	144211407		A	active_match	-6.33333
NCGC00257708-01	tox21-mitotox-p1	signal	Tox21_200154	1-Methylpyrene	2381-21-7	active antagonist	active antagonist	45.7948	-80.2883	144207352		A	inconclusive	-4.66667
NCGC00254391-01	tox21-mitotox-p1	activity	Tox21_300471	AVE8488	NOCAS_47349	active antagonist	active antagonist	17.8966	-80.2839	144210789		A	active_match	-9	possible blue (460 nm) auto fluorescent;
NCGC00160664-01	tox21-mitotox-p1	activity	Tox21_111969	Nitroxoline	4008-48-4	active antagonist	active antagonist	9.21978	-80.2516	144205522		A	active_match	-9
NCGC00259835-01	tox21-mitotox-p1	activity	Tox21_202286	Propyl gallate	121-79-9	active antagonist	active antagonist	56.3264	-80.1894	144209484		A	active_match	-6.33333	possible blue (460 nm) auto fluorescent;
NCGC00260652-01	tox21-mitotox-p1	activity	Tox21_203107	NTP Mix93 ER AR1 18-EQP	NOCAS_49548	active antagonist	active antagonist	27.644	-80.1251	144210305		M	active_match	-5.66667
NCGC00254925-01	tox21-mitotox-p1	activity	Tox21_301023	Lansoprazole	103577-45-3	active antagonist	active antagonist	54.4827	-80.1189	144211340		D	inconclusive	-4.66667	possible blue (460 nm) auto fluorescent;
NCGC00159420-02	tox21-mitotox-p1	activity	Tox21_111651	Oxyphenisatin acetate	115-33-3	active antagonist	active antagonist	8.21714	-80.1175	144205204		A	active_match	-7.66667
NCGC00257440-01	tox21-mitotox-p1	control	Tox21_303581	C.I. Basic Red 9 monohydrochloride	569-61-9	active antagonist	active antagonist	52.4314	-80.096	144213886		A	active_match	-6.33333
NCGC00255317-01	tox21-mitotox-p1	signal	Tox21_302416	HC Red 3	354656	active antagonist	active antagonist	18.2498	-80.092	144212733		A	inconclusive	-6
NCGC00259123-01	tox21-mitotox-p1	signal	Tox21_201574	Isoxaben	82558-50-7	active antagonist	active antagonist	43.4092	-80.0807	144208772		A	inconclusive	-4.66667	possible blue (460 nm) auto fluorescent;
NCGC00254640-01	tox21-mitotox-p1	activity	Tox21_300734	C.I. Disperse Yellow 64	10319-14-9	active antagonist	active antagonist	29.4844	-80.0634	144211051		Cc	active_match	-7
NCGC00259606-01	tox21-mitotox-p1	activity	Tox21_202057	17beta-Estradiol	50-28-2	active antagonist	active antagonist	34.3063	-79.9848	144209255		A	active_match	-6.33333
NCGC00091112-02	tox21-mitotox-p1	signal	Tox21_111084	Gentian Violet	548-62-9	active antagonist	active antagonist	0.191156	-79.9039	144204635		A	active_match	-9
NCGC00258862-01	tox21-mitotox-p1	activity	Tox21_201310	2-Chloro-1,4-diaminobenzene sulfate	61702-44-1	active antagonist	active antagonist	5.03548	-79.8794	144208508		Fns	active_match	-9	possible blue (460 nm) auto fluorescent;
NCGC00256482-01	tox21-mitotox-p1	activity	Tox21_302943	1,4-Benzenediamine	106-50-3	active antagonist	active antagonist	4.16478	-79.8553	144213260		ND	active_match	-9
NCGC00255579-01	tox21-mitotox-p1	viability	Tox21_301536	Basic Blue 7	2390-60-5	active antagonist	active antagonist	5.01497	-79.8375	144211853		A	active_match	-2.33333
NCGC00260152-01	tox21-mitotox-p1	signal	Tox21_202604	Fulvestrant	129453-61-8	active antagonist	active antagonist	2.62512	-79.8015	144209802		ND	active_match	-9
NCGC00259017-01	tox21-mitotox-p1	signal	Tox21_201466	Prochloraz	67747-09-5	active antagonist	active antagonist	62.4384	-79.7629	144208664		A	inconclusive	-4.66667
NCGC00257670-01	tox21-mitotox-p1	activity	Tox21_200116	Dibutyltin diacetate	1067-33-0	active antagonist	active antagonist	29.1889	-79.695	144207314		Fns	active_match	-6.33333
NCGC00185761-01	tox21-mitotox-p1	activity	Tox21_113442	Doramectin	117704-25-3	active antagonist	active antagonist	11.8832	-79.6686	144206992		ND	active_match	-7
NCGC00258812-01	tox21-mitotox-p1	signal	Tox21_201260	p,p'-DDE	72-55-9	active antagonist	active antagonist	31.3871	-79.6292	144208458		A	active_match	-7
NCGC00260195-01	tox21-mitotox-p1	activity	Tox21_202647	1-Hexadecyl-3-methylimidazolium tetrafluoroborate	244193-64-4	active antagonist	active antagonist	22.7449	-79.6087	144209845		A	active_match	-8.33333
NCGC00254404-01	tox21-mitotox-p1	activity	Tox21_300503	Ziram	137-30-4	active antagonist	active antagonist	2.56016	-79.6033	144210821		ND	active_match	-8
NCGC00254935-01	tox21-mitotox-p1	signal	Tox21_301033	2-Bromohexadecanoic acid	18263-25-7	active antagonist	active antagonist	66.0073	-79.5977	144211350		B	active_match	-2
NCGC00254492-01	tox21-mitotox-p1	activity	Tox21_300584	Pioglitazone hydrochloride	112529-15-4	active antagonist	active antagonist	68.5896	-79.5855	144210901		A	active_match	-2
NCGC00258575-01	tox21-mitotox-p1	viability	Tox21_201022	4,4'-Thiobis(6-tert-butyl-m-cresol)	96-69-5	active antagonist	active antagonist	61.0063	-79.5774	144208220		A	active_match	-3.66667
NCGC00257372-01	tox21-mitotox-p1	activity	Tox21_303556	Tributyltetradecylphosphonium chloride	81741-28-8	active antagonist	active antagonist	0.635221	-79.5122	144213861		A	active_match	-9
NCGC00254059-01	tox21-mitotox-p1	control	Tox21_300297	C.I. Solvent Yellow 14	842-07-9	active antagonist	active antagonist	24.3365	-79.5047	144210617		A	active_match	-7
NCGC00259815-01	tox21-mitotox-p1	signal	Tox21_202266	Hexylparaben	1083-27-8	active antagonist	active antagonist	10.4721	-79.4901	144209464		A	active_match	-8.33333
NCGC00168345-01	tox21-mitotox-p1	signal	Tox21_112618	Etryptamine	2235-90-7	active antagonist	active antagonist	17.7801	-79.4727	144206171		F	inconclusive	-5.33333
NCGC00159428-02	tox21-mitotox-p1	signal	Tox21_111659	Digitoxin	71-63-6	active antagonist	active antagonist	0.155454	-79.4633	144205212		A	active_match	-9	possible blue (460 nm) auto fluorescent;
NCGC00257338-01	tox21-mitotox-p1	activity	Tox21_303555	Enterolactone	78473-71-9	active antagonist	active antagonist	9.98881	-79.4563	144213860		A	active_match	-6.33333
NCGC00260446-01	tox21-mitotox-p1	signal	Tox21_202900	1,4-Naphthalenediamine	2243-61-0	active antagonist	active antagonist	0.20067	-79.4315	144210098		ND	active_match	-9
NCGC00091010-01	tox21-mitotox-p1	activity	Tox21_111054	Domiphen bromide	538-71-6	active antagonist	active antagonist	26.6032	-79.4286	144204605		A	inconclusive	-5.33333
NCGC00166245-01	tox21-mitotox-p1	signal	Tox21_112371	Proflavin hemisulfate	1811-28-5	active antagonist	active antagonist	1.95704	-79.424	144205924		A	active_match	-9	blue (460 nm) auto fluorescent;
NCGC00168261-01	tox21-mitotox-p1	signal	Tox21_113486	Cannabinol	521-35-7	active antagonist	active antagonist	1.61535	-79.3921	144207035		A	active_match	-9
NCGC00166218-01	tox21-mitotox-p1	activity	Tox21_112354	4,4'-Dinitrodiphenylurea	587-90-6	active antagonist	active antagonist	0.455268	-79.3654	144205907		A	active_match	-9
NCGC00260400-01	tox21-mitotox-p1	signal	Tox21_202854	Phloretin	60-82-2	active antagonist	active antagonist	3.38235	-79.3443	144210052		A	active_match	-9
NCGC00258322-01	tox21-mitotox-p1	activity	Tox21_200768	1-Methyl-3-octylimidazolium hexafluorophosphate	304680-36-2	active antagonist	active antagonist	8.23486	-79.3441	144207966		A	inconclusive	-7
NCGC00257753-01	tox21-mitotox-p1	activity	Tox21_200199	Methyl triclosan	1000766	active antagonist	active antagonist	25.5315	-79.324	144207397		A	active_match	-7	possible blue (460 nm) auto fluorescent;
NCGC00258259-01	tox21-mitotox-p1	signal	Tox21_200705	Ninhydrin	485-47-2	active antagonist	active antagonist	27.4449	-79.3177	144207903		Ac	active_match	-7.66667	possible blue (460 nm) auto fluorescent;
NCGC00254973-01	tox21-mitotox-p1	signal	Tox21_301072	2-(Thiocyanomethylthio)benzothiazole	21564-17-0	active antagonist	active antagonist	34.3762	-79.3066	144211389		A	active_match	-6.33333
NCGC00091338-01	tox21-mitotox-p1	activity	Tox21_111116	4-Chloro-3-methylphenol	59-50-7	active antagonist	active antagonist	9.43918	-79.1708	144204667		A	inconclusive	-5.33333
NCGC00255198-01	tox21-mitotox-p1	activity	Tox21_301382	Nerolidol	7212-44-4	active antagonist	active antagonist	36.4132	-79.0055	144211699		ND	active_match	-5.33333
NCGC00160657-01	tox21-mitotox-p1	signal	Tox21_111964	Frentizole	26130-02-9	active antagonist	active antagonist	1.20611	-78.9817	144205517		A	active_match	-9	possible blue (460 nm) auto fluorescent;
NCGC00259542-01	tox21-mitotox-p1	signal	Tox21_201993	1,4-Benzenediamine	106-50-3	active antagonist	active antagonist	7.43627	-78.9661	144209191		A	active_match	-9
NCGC00094817-01	tox21-mitotox-p1	signal	Tox21_111340	Flopropione	2295-58-1	active antagonist	active antagonist	23.7101	-78.9238	144204893		A	active_match	-6.33333
NCGC00259802-01	tox21-mitotox-p1	activity	Tox21_202253	Diazoaminobenzene	136-35-6	active antagonist	active antagonist	16.8292	-78.9238	144209451		ND	active_match	-7.66667
NCGC00257576-01	tox21-mitotox-p1	activity	Tox21_200022	3-Nitrophenol	554-84-7	active antagonist	active antagonist	52.5914	-78.8213	144207220		A	active_match	-6.33333
NCGC00166113-01	tox21-mitotox-p1	activity	Tox21_112322	Diphenylcyclopropenone	886-38-4	active antagonist	active antagonist	25.6016	-78.794	144205875		A	active_match	-7
NCGC00257269-01	tox21-mitotox-p1	signal	Tox21_303608	4,4'-(4-Methylpentane-2,2-diyl)diphenol	6807-17-6	active antagonist	active antagonist	10.8707	-78.7398	144213913		A	active_match	-9
NCGC00094891-01	tox21-mitotox-p1	activity	Tox21_111351	Fendiline hydrochloride	13636-18-5	active antagonist	active antagonist	10.3448	-78.7012	144204904		A	active_match	-9
NCGC00260231-01	tox21-mitotox-p1	activity	Tox21_202683	1-Butyl-4-methylpyridinium bromide	65350-59-6	active antagonist	active antagonist	2.28598	-78.6558	144209881		ND	active_match	-7.66667	possible blue (460 nm) auto fluorescent;
NCGC00163843-03	tox21-mitotox-p1	signal	Tox21_400050	Mesotrione	104206-82-8	active antagonist	active antagonist	15.5268	-78.5351	144214011		A	active_match	-6.30952	possible blue (460 nm) auto fluorescent;
NCGC00168345-01	tox21-mitotox-p1	activity	Tox21_112618	Etryptamine	2235-90-7	active antagonist	active antagonist	16.7855	-78.5319	144206171		F	inconclusive	-5.33333
NCGC00254208-01	tox21-mitotox-p1	signal	Tox21_300204	Fandosentan potassium salt	221246-12-4	active antagonist	active antagonist	53.8738	-78.5288	144210524		A	inconclusive	-4.66667
NCGC00259788-01	tox21-mitotox-p1	activity	Tox21_202239	o,p'-DDT	789-02-6	active antagonist	active antagonist	28.5475	-78.5197	144209437		A	active_match	-7
NCGC00161636-01	tox21-mitotox-p1	signal	Tox21_113639	Iodophthalein	386-17-4	active antagonist	active antagonist	4.91587	-78.5141	144207188		C	active_match	-9
NCGC00254917-01	tox21-mitotox-p1	signal	Tox21_301015	Barium chloride	10361-37-2	active antagonist	active antagonist	14.4963	-78.4743	144211332		ND	inconclusive	-6
NCGC00260653-01	tox21-mitotox-p1	activity	Tox21_203108	NTP Mix94 ER AR1 18-EQP	NOCAS_49549	active antagonist	active antagonist	28.7255	-78.4714	144210306		M	active_match	-6.33333
NCGC00090965-03	tox21-mitotox-p1	activity	Tox21_111048	Propylparaben	94-13-3	active antagonist	active antagonist	25.6016	-78.4396	144204599		A	active_match	-6.33333
NCGC00254373-01	tox21-mitotox-p1	activity	Tox21_300613	Endrin	72-20-8	active antagonist	active antagonist	24.3118	-78.423	144210930		A	active_match	-7.66667
NCGC00181111-01	tox21-mitotox-p1	signal	Tox21_112725	Tamibarotene	94497-51-5	active antagonist	active antagonist	28.8147	-78.3876	144206278		A	inconclusive	-5.33333
NCGC00161327-04	tox21-mitotox-p1	signal	Tox21_111988	Calcitriol	32222-06-3	active antagonist	active antagonist	13.0233	-78.3847	144205541		A	active_match	-7.66667	possible blue (460 nm) auto fluorescent;
NCGC00257456-01	tox21-mitotox-p1	activity	Tox21_303655	5alpha-Dihydrotestosterone	521-18-6	active antagonist	active antagonist	8.32375	-78.3681	144213957		A	active_match	-7
NCGC00254493-01	tox21-mitotox-p1	activity	Tox21_300458	UK-373911	291305-06-1	active antagonist	active antagonist	8.30982	-78.347	144210776		A	active_match	-9
NCGC00255431-01	tox21-mitotox-p1	signal	Tox21_301256	6-Acetyl-1,1,2,4,4,7-hexamethyltetralin	21145-77-7	active antagonist	active antagonist	32.4533	-78.3334	144211573		A	inconclusive	-4.66667
NCGC00258055-01	tox21-mitotox-p1	signal	Tox21_200501	Isobutylparaben	857259	active antagonist	active antagonist	17.2114	-78.2828	144207699		A	active_match	-9
NCGC00241108-01	tox21-mitotox-p1	signal	Tox21_113597	Axitinib	319460-85-0	active antagonist	active antagonist	4.05758	-78.2709	144207146		I	active_match	-8.33333
NCGC00260639-01	tox21-mitotox-p1	signal	Tox21_203094	NTP Mix115 ER1 10-EQC	NOCAS_49535	active antagonist	active antagonist	19.9496	-78.2309	144210292		M	inconclusive	-5.33333
NCGC00254893-01	tox21-mitotox-p1	signal	Tox21_300991	4-Chlorophenyl isocyanate	104-12-1	active antagonist	active antagonist	0.243365	-78.2285	144211308		ND	active_match	-8.66667
NCGC00182976-01	tox21-mitotox-p1	activity	Tox21_113218	Fentiazac	18046-21-4	active antagonist	active antagonist	25.6016	-78.2213	144206769		A	active_match	-6.33333
NCGC00258814-01	tox21-mitotox-p1	signal	Tox21_201262	17alpha-Estradiol	57-91-0	active antagonist	active antagonist	31.1683	-78.1842	144208460		A	active_match	-7
NCGC00257090-01	tox21-mitotox-p1	control	Tox21_303218	Emodin	518-82-1	active antagonist	active antagonist	52.4314	-78.1751	144213535		A	active_match	-6.33333
NCGC00159506-02	tox21-mitotox-p1	activity	Tox21_111725	Cyclandelate	456-59-7	active antagonist	active antagonist	20.3361	-78.0832	144205278		Fns	active_match	-6.33333
NCGC00254459-01	tox21-mitotox-p1	activity	Tox21_300358	Thymol	89-83-8	active antagonist	active antagonist	27.306	-78.0763	144210676		A	active_match	-7
NCGC00254661-01	tox21-mitotox-p1	signal	Tox21_300757	2,2,4,4,6,6-Hexamethyl-1,3,5,2,4,6-triazatrisilinane	1009-93-4	active antagonist	active antagonist	38.5708	-78.0625	144211074		Fns	inconclusive	-6.33333
NCGC00166147-02	tox21-mitotox-p1	activity	Tox21_112341	Dihydrotachysterol	67-96-9	active antagonist	active antagonist	32.713	-78.0559	144205894		A	active_match	-2
NCGC00013319-01	tox21-mitotox-p1	activity	Tox21_110024	Ouabain	630-60-4	active antagonist	active antagonist	0.237101	-78.0102	144203575		A	active_match	-9
NCGC00255349-01	tox21-mitotox-p1	activity	Tox21_302400	Aloe-emodin	481-72-1	active antagonist	active antagonist	1.7903	-77.9811	144212717		A	active_match	-9
NCGC00259837-01	tox21-mitotox-p1	signal	Tox21_202288	2,2',4,4'-Tetrahydroxybenzophenone	131-55-5	active antagonist	active antagonist	16.5971	-77.9751	144209486		A	active_match	-9	possible blue (460 nm) auto fluorescent;
NCGC00256570-01	tox21-mitotox-p1	signal	Tox21_302877	5-Nitroacenaphthene	602-87-9	active antagonist	active antagonist	29.4844	-77.9728	144213194		A	active_match	-7	possible blue (460 nm) auto fluorescent;
NCGC00257630-01	tox21-mitotox-p1	activity	Tox21_200076	Prazepam	2955-38-6	active antagonist	active antagonist	50.9562	-77.9409	144207274		A	active_match	-5.66667
NCGC00024964-02	tox21-mitotox-p1	signal	Tox21_110939	Fulvestrant	129453-61-8	active antagonist	active antagonist	2.87255	-77.8966	144204490		A	active_match	-9	possible blue (460 nm) auto fluorescent;
NCGC00260171-01	tox21-mitotox-p1	signal	Tox21_202623	1-Decyl-3-methylimidazolium chloride	171058-18-7	active antagonist	active antagonist	22.9518	-77.8328	144209821		A	active_match	-5.33333
NCGC00257374-01	tox21-mitotox-p1	activity	Tox21_303577	4-tert-Butylphenyl salicylate	87-18-3	active antagonist	active antagonist	28.3743	-77.8294	144213882		Ac	active_match	-6.33333
NCGC00258065-01	tox21-mitotox-p1	control	Tox21_200511	C.I. Solvent Yellow 14	842-07-9	active antagonist	active antagonist	21.6679	-77.8081	144207709		A	active_match	-7
NCGC00254229-01	tox21-mitotox-p1	signal	Tox21_300216	SB243213A	200940-23-4	active antagonist	active antagonist	10.6133	-77.7486	144210536		A	active_match	-8.33333
NCGC00013319-01	tox21-mitotox-p1	signal	Tox21_110024	Ouabain	630-60-4	active antagonist	active antagonist	0.228175	-77.7139	144203575		A	active_match	-9
NCGC00257641-01	tox21-mitotox-p1	signal	Tox21_200087	2-Amino-4-chlorobenzothiazole	19952-47-7	active antagonist	active antagonist	51.5919	-77.648	144207285		A	active_match	-5.33333
NCGC00254042-01	tox21-mitotox-p1	signal	Tox21_300047	2-(Butan-2-yl)phenol	89-72-5	active antagonist	active antagonist	38.5708	-77.6369	144210367		A	inconclusive	-4.66667
NCGC00253951-01	tox21-mitotox-p1	activity	Tox21_300172	Aldrin	309-00-2	active antagonist	active antagonist	21.6899	-77.5967	144210492		A	active_match	-7.66667	possible blue (460 nm) auto fluorescent;
NCGC00166312-01	tox21-mitotox-p1	signal	Tox21_112408	Closantel	57808-65-8	active antagonist	active antagonist	2.70015	-77.575	144205961		A	active_match	-9	possible blue (460 nm) auto fluorescent;
NCGC00095134-01	tox21-mitotox-p1	signal	Tox21_111443	Ezetimibe	163222-33-1	active antagonist	active antagonist	24.6377	-77.5281	144204996		A	active_match	-7
NCGC00091112-02	tox21-mitotox-p1	activity	Tox21_111084	Gentian Violet	548-62-9	active antagonist	active antagonist	0.170368	-77.4971	144204635		A	active_match	-9
NCGC00091195-04	tox21-mitotox-p1	signal	Tox21_111099	Hexachlorophene	70-30-4	active antagonist	active antagonist	1.03448	-77.4664	144204650		A	active_match	-9	possible blue (460 nm) auto fluorescent;
NCGC00257012-01	tox21-mitotox-p1	signal	Tox21_303187	3-Dimethylaminophenol	99-07-0	active antagonist	active antagonist	15.3553	-77.386	144213504		A	active_match	-6.33333	blue (460 nm) auto fluorescent;
NCGC00257680-01	tox21-mitotox-p1	signal	Tox21_200126	2,4-Dinitroaniline	35470	active antagonist	active antagonist	31.6299	-77.3441	144207324		A	inconclusive	-4.66667
NCGC00259944-01	tox21-mitotox-p1	signal	Tox21_202395	Reserpine	50-55-5	active antagonist	active antagonist	54.3719	-77.292	144209593		A	inconclusive	-4.66667	blue (460 nm) auto fluorescent;
NCGC00260346-01	tox21-mitotox-p1	signal	Tox21_202800	2-Propenal,3,3-diphenyl-	1210-39-5	active antagonist	active antagonist	38.8848	-77.2795	144209998		A	inconclusive	-5.33333
NCGC00256058-01	tox21-mitotox-p1	signal	Tox21_301686	3-tert-Butylphenol	585-34-2	active antagonist	active antagonist	51.435	-77.266	144212003		A	inconclusive	-5.33333
NCGC00167566-01	tox21-mitotox-p1	signal	Tox21_112561	Bromadiolone	28772-56-7	active antagonist	active antagonist	7.90777	-77.226	144206114		A	active_match	-9
NCGC00260468-01	tox21-mitotox-p1	signal	Tox21_202922	Podofilox	518-28-5	active antagonist	active antagonist	0.115031	-77.2199	144210120		A	inconclusive	-6
NCGC00255349-01	tox21-mitotox-p1	signal	Tox21_302400	Aloe-emodin	481-72-1	active antagonist	active antagonist	1.7903	-77.1983	144212717		A	active_match	-9
NCGC00256656-01	tox21-mitotox-p1	activity	Tox21_302704	Phenol, 4-methyl-, reaction products with dicyclopentadiene and isobutylene	68610-51-5	active antagonist	active antagonist	15.5454	-77.1722	144213021		M	active_match	-7
NCGC00257216-01	tox21-mitotox-p1	signal	Tox21_303059	4-Nitrosophenol	104-91-6	active antagonist	active antagonist	11.7379	-77.1271	144213376		ND	active_match	-7.66667
NCGC00256025-01	tox21-mitotox-p1	activity	Tox21_301585	1H-Benzo[de]isoquinoline-1,3(2H)-dione	81-83-4	active antagonist	active antagonist	8.30982	-77.1191	144211902		A	active_match	-7
NCGC00258695-01	tox21-mitotox-p1	signal	Tox21_201143	Pentabromodiphenyl ether	32534-81-9	active antagonist	active antagonist	43.5854	-77.1034	144208341		D	active_match	-6.33333
NCGC00260231-01	tox21-mitotox-p1	signal	Tox21_202683	1-Butyl-4-methylpyridinium bromide	65350-59-6	active antagonist	active antagonist	2.37541	-77.0738	144209881		ND	active_match	-7.66667	possible blue (460 nm) auto fluorescent;
NCGC00254756-01	tox21-mitotox-p1	activity	Tox21_300853	Hexadecyltrimethylammonium bromide	57-09-0	active antagonist	active antagonist	29.4844	-77.057	144211170		A	active_match	-7
NCGC00257212-01	tox21-mitotox-p1	activity	Tox21_303309	1,2-Diphenoxyethane	104-66-5	active antagonist	active antagonist	25.2886	-77.0157	144213626		A	active_match	-5.66667
NCGC00259788-01	tox21-mitotox-p1	signal	Tox21_202239	o,p'-DDT	789-02-6	active antagonist	active antagonist	29.6644	-76.8562	144209437		A	active_match	-7
NCGC00255621-01	tox21-mitotox-p1	activity	Tox21_302044	2-Methylanthraquinone	84-54-8	active antagonist	active antagonist	6.32638	-76.8524	144212361		A	active_match	-9
NCGC00259812-01	tox21-mitotox-p1	activity	Tox21_202263	4-Hexylresorcinol	136-77-6	active antagonist	active antagonist	6.87989	-76.8467	144209461		A	active_match	-9
NCGC00254020-01	tox21-mitotox-p1	activity	Tox21_300121	2,4,6-Tris(tert-butyl)phenol	732-26-3	active antagonist	active antagonist	26.278	-76.7752	144210441		A	active_match	-7.33333
NCGC00256661-01	tox21-mitotox-p1	activity	Tox21_302465	Cyclopentadecanone	502-72-7	active antagonist	active antagonist	54.4827	-76.7307	144212782		ND	active_match	-6.33333
NCGC00259609-01	tox21-mitotox-p1	signal	Tox21_202060	Benz(a)anthracene	56-55-3	active antagonist	active antagonist	35.8301	-76.6771	144209258		A	active_match	-7
NCGC00259180-01	tox21-mitotox-p1	activity	Tox21_201631	Fenarimol	60168-88-9	active antagonist	active antagonist	47.5386	-76.652	144208829		A	active_match	-7
NCGC00166218-01	tox21-mitotox-p1	signal	Tox21_112354	4,4'-Dinitrodiphenylurea	587-90-6	active antagonist	active antagonist	0.37578	-76.6037	144205907		A	active_match	-9
NCGC00091655-02	tox21-mitotox-p1	activity	Tox21_111159	4-(2-Methylbutan-2-yl)phenol	80-46-6	active antagonist	active antagonist	26.6032	-76.5427	144204710		A	active_match	-6.33333
NCGC00254983-01	tox21-mitotox-p1	signal	Tox21_301082	Ethalfluralin	55283-68-6	active antagonist	active antagonist	46.7296	-76.4664	144211399		ND	active_match	-5.66667
NCGC00095992-01	tox21-mitotox-p1	viability	Tox21_111543	Gramicidin S	113-73-5	active antagonist	active antagonist	13.3332	-76.4371	144205096		ND	active_match	-7.66667
NCGC00166405-01	tox21-mitotox-p1	activity	Tox21_112417	Benzyldimethyltetradecylammonium chloride dihydrate	147228-81-7	active antagonist	active antagonist	16.3953	-76.4154	144205970		A	active_match	-7.66667	possible blue (460 nm) auto fluorescent;
NCGC00259554-01	tox21-mitotox-p1	activity	Tox21_202005	Parathion	56-38-2	active antagonist	active antagonist	58.416	-76.3982	144209203		A	active_match	-6
NCGC00260546-01	tox21-mitotox-p1	viability	Tox21_203001	Bis(tributyltin)oxide	56-35-9	active antagonist	active antagonist	1.88988	-76.3948	144210199		ND	active_match	-6.33333
NCGC00258361-01	tox21-mitotox-p1	signal	Tox21_200807	4-Chloro-2-nitroaniline	89-63-4	active antagonist	active antagonist	58.2313	-76.3786	144208005		A	active_match	-5.66667
NCGC00258645-01	tox21-mitotox-p1	activity	Tox21_201093	Butylated hydroxytoluene	128-37-0	active antagonist	active antagonist	35.7938	-76.3753	144208291		A	active_match	-6.33333
NCGC00254344-01	tox21-mitotox-p1	signal	Tox21_300477	Sodium 4-nitrophenolate	824-78-2	active antagonist	active antagonist	58.829	-76.2851	144210795		A	active_match	-5.66667
NCGC00183867-01	tox21-mitotox-p1	activity	Tox21_113216	Aloin	8015-61-0	active antagonist	active antagonist	33.4915	-76.2761	144206767		F	active_match	-2
NCGC00259771-01	tox21-mitotox-p1	signal	Tox21_202222	Bisphenol B	77-40-7	active antagonist	active antagonist	29.4544	-76.143	144209420		A	active_match	-7
NCGC00256303-01	tox21-mitotox-p1	activity	Tox21_301959	1,1,2-Trimethyl-1H-benzo[e]indole	41532-84-7	active antagonist	active antagonist	23.4203	-76.1326	144212276		A	active_match	-6.33333	possible blue (460 nm) auto fluorescent;
NCGC00255881-01	tox21-mitotox-p1	activity	Tox21_301566	Profluralin	26399-36-0	active antagonist	active antagonist	21.6899	-76.1151	144211883		A	active_match	-6
NCGC00257337-01	tox21-mitotox-p1	activity	Tox21_303542	2-Pentylfuran	3777-69-3	active antagonist	active antagonist	42.1939	-76.11	144213848		ND	inconclusive	-4.66667	possible blue (460 nm) auto fluorescent;
NCGC00260053-01	tox21-mitotox-p1	activity	Tox21_202504	D&C Yellow 11	8003-22-3	active antagonist	active antagonist	0.381904	-76.0543	144209702		A	active_match	-9
NCGC00164234-01	tox21-mitotox-p1	signal	Tox21_113531	Propyl gallate	121-79-9	active antagonist	active antagonist	22.8175	-75.96	144207080		A	active_match	-6.33333	possible blue (460 nm) auto fluorescent;
NCGC00255864-01	tox21-mitotox-p1	activity	Tox21_301239	Tetradecylpyridinium bromide	1155-74-4	active antagonist	active antagonist	22.5385	-75.8467	144211556		A	active_match	-7
NCGC00091284-03	tox21-mitotox-p1	activity	Tox21_400040	1,5-Naphthalenediamine	2243-62-1	active antagonist	active antagonist	16.9971	-75.846	144214001		A	active_match	-5.71111	possible blue (460 nm) auto fluorescent;
NCGC00091284-03	tox21-mitotox-p1	signal	Tox21_400040	1,5-Naphthalenediamine	2243-62-1	active antagonist	active antagonist	13.5115	-75.7995	144214001		A	inconclusive	-4.97778	possible blue (460 nm) auto fluorescent;
NCGC00257892-01	tox21-mitotox-p1	activity	Tox21_200338	Bisacodyl	603-50-9	active antagonist	active antagonist	25.1344	-75.7982	144207536		A	active_match	-6.33333
NCGC00255775-01	tox21-mitotox-p1	signal	Tox21_301921	Tetrabromophenolphthalein ethyl ester	1176-74-5	active antagonist	active antagonist	23.8043	-75.7771	144212238		ND	active_match	-6.33333
NCGC00260263-01	tox21-mitotox-p1	signal	Tox21_202715	alpha-Amylcinnamyl alcohol	101-85-9	active antagonist	active antagonist	31.4598	-75.7299	144209913		ND	active_match	-7
NCGC00260509-01	tox21-mitotox-p1	signal	Tox21_202963	9-Cyanoanthracene	1210-12-4	active antagonist	active antagonist	6.46211	-75.7187	144210161		A	inconclusive	-4.66667	blue (460 nm) auto fluorescent;
NCGC00258983-01	tox21-mitotox-p1	signal	Tox21_201432	Deltamethrin	52918-63-5	active antagonist	active antagonist	48.6368	-75.6893	144208630		A	active_match	-6.33333
NCGC00260023-01	tox21-mitotox-p1	signal	Tox21_202474	2-Methyl-1-nitroanthraquinone	129-15-7	active antagonist	active antagonist	1.24285	-75.6716	144209672		A	active_match	-8.33333
NCGC00256749-01	tox21-mitotox-p1	activity	Tox21_302655	Halofenozide	112226-61-6	active antagonist	active antagonist	64.3579	-75.6182	144212972		A	inconclusive	-4.66667
NCGC00091469-01	tox21-mitotox-p1	activity	Tox21_111137	Saquinavir mesylate	149845-06-7	active antagonist	active antagonist	33.4915	-75.6101	144204688		A	active_match	-2
NCGC00254459-01	tox21-mitotox-p1	signal	Tox21_300358	Thymol	89-83-8	active antagonist	active antagonist	27.306	-75.5619	144210676		A	active_match	-7
NCGC00013051-05	tox21-mitotox-p1	signal	Tox21_110007	tert-Butylhydroquinone	1948-33-0	active antagonist	active antagonist	27.0015	-75.5062	144203558		A	active_match	-6.33333	possible blue (460 nm) auto fluorescent;
NCGC00093644-01	tox21-mitotox-p1	signal	Tox21_111212	Amsacrine hydrochloride	54301-15-4	active antagonist	active antagonist	10.3448	-75.4668	144204763		A	active_match	-9	blue (460 nm) auto fluorescent;
NCGC00093644-01	tox21-mitotox-p1	activity	Tox21_111212	Amsacrine hydrochloride	54301-15-4	active antagonist	active antagonist	10.3448	-75.4354	144204763		A	active_match	-8.33333	blue (460 nm) auto fluorescent;
NCGC00254594-01	tox21-mitotox-p1	activity	Tox21_300686	1,3-Diphenyl-1,3-propanedione	120-46-7	active antagonist	active antagonist	11.6809	-75.3999	144211003		Ac	active_match	-9
NCGC00159420-02	tox21-mitotox-p1	signal	Tox21_111651	Oxyphenisatin acetate	115-33-3	active antagonist	active antagonist	9.58048	-75.3638	144205204		A	active_match	-7.66667
NCGC00095264-01	tox21-mitotox-p1	activity	Tox21_111494	Chloroxine	773-76-2	active antagonist	active antagonist	10.5909	-75.3236	144205047		A	active_match	-8
NCGC00257892-01	tox21-mitotox-p1	signal	Tox21_200338	Bisacodyl	603-50-9	active antagonist	active antagonist	23.2774	-75.3207	144207536		A	active_match	-6.33333
NCGC00257645-01	tox21-mitotox-p1	signal	Tox21_200091	N-Cyclohexyl-4-methylbenzenesulfonamide	80-30-8	active antagonist	active antagonist	34.1317	-75.2954	144207289		A	inconclusive	-5.33333
NCGC00258102-01	tox21-mitotox-p1	signal	Tox21_200548	Nonylparaben	38713-56-3	active antagonist	active antagonist	6.02613	-75.2337	144207746		A	active_match	-9
NCGC00256027-01	tox21-mitotox-p1	signal	Tox21_301625	Barium bis(2-ethylhexanoate)	203446	active antagonist	active antagonist	20.4766	-75.182	144211942		ND	inconclusive	-6
NCGC00090910-03	tox21-mitotox-p1	signal	Tox21_400063	Pyrene	129-00-0	active antagonist	active antagonist	54.0884	-75.0756	144214024		A	active_match	-4.21429	possible blue (460 nm) auto fluorescent;
NCGC00090797-03	tox21-mitotox-p1	activity	Tox21_111025	Digoxin	20830-75-5	active antagonist	active antagonist	0.361632	-75.0746	144204576		A	active_match	-9
NCGC00257252-01	tox21-mitotox-p1	signal	Tox21_303596	N-(Cyclohexylthio)phthalimide	17796-82-6	active antagonist	active antagonist	41.6478	-74.9681	144213901		A	active_match	-6.33333
NCGC00256025-01	tox21-mitotox-p1	signal	Tox21_301585	1H-Benzo[de]isoquinoline-1,3(2H)-dione	81-83-4	active antagonist	active antagonist	7.69588	-74.8782	144211902		A	inconclusive	-7
NCGC00256748-01	tox21-mitotox-p1	activity	Tox21_302642	4-Propylphenol	645-56-7	active antagonist	active antagonist	56.6142	-74.8447	144212959		ND	active_match	-6.33333
NCGC00024633-02	tox21-mitotox-p1	signal	Tox21_110914	AMI-193	510-74-7	active antagonist	active antagonist	5.59827	-74.8347	144204465		A	active_match	-8.33333
NCGC00163843-03	tox21-mitotox-p1	activity	Tox21_400050	Mesotrione	104206-82-8	active antagonist	active antagonist	17.9749	-74.7672	144214011		A	active_match	-6.35714	possible blue (460 nm) auto fluorescent;
NCGC00258460-01	tox21-mitotox-p1	control	Tox21_200906	N-Methyl-p-aminophenol sulfate	55-55-0	active antagonist	active antagonist	54.3719	-74.7603	144208104		A	active_match	-6.33333	blue (460 nm) auto fluorescent;
NCGC00042523-02	tox21-mitotox-p1	activity	Tox21_110976	N-Oxydiethylenebenzothiazole-2-sulfenamide	102-77-2	active antagonist	active antagonist	28.1796	-74.7082	144204527		F	active_match	-4.66667	possible blue (460 nm) auto fluorescent;
NCGC00257228-01	tox21-mitotox-p1	activity	Tox21_303225	Propofol	2078-54-8	active antagonist	active antagonist	57.711	-74.5746	144213542		Z	active_match	-5.33333
NCGC00167481-01	tox21-mitotox-p1	signal	Tox21_112485	Aclarubicin hydrochloride	75443-99-1	active antagonist	active antagonist	3.81406	-74.4928	144206038		C	active_match	-8.33333
NCGC00259934-01	tox21-mitotox-p1	activity	Tox21_202385	Dicumyl peroxide	80-43-3	active antagonist	active antagonist	55.8091	-74.4582	144209583		Fns	active_match	-4.5
NCGC00256975-01	tox21-mitotox-p1	activity	Tox21_303185	Benzo(e)pyrene	192-97-2	active antagonist	active antagonist	24.3365	-74.4285	144213502		ND	inconclusive	-4.66667
NCGC00260508-01	tox21-mitotox-p1	signal	Tox21_202962	10-Chloro-9-anthraldehyde	10527-16-9	active antagonist	active antagonist	12.3632	-74.4021	144210160		A	active_match	-8	possible blue (460 nm) auto fluorescent;
NCGC00259473-01	tox21-mitotox-p1	activity	Tox21_201924	Nitrofurantoin	67-20-9	active antagonist	active antagonist	23.7769	-74.3805	144209122		A	active_match	-6.33333
NCGC00258023-01	tox21-mitotox-p1	activity	Tox21_200469	4,4'-Biphenyldiol	92-88-6	active antagonist	active antagonist	51.749	-74.3557	144207667		A	active_match	-5.33333
NCGC00167496-01	tox21-mitotox-p1	signal	Tox21_112497	Methylene blue	61-73-4	active antagonist	active antagonist	3.39928	-74.3121	144206050		A	active_match	-8.33333
NCGC00016447-01	tox21-mitotox-p1	signal	Tox21_110442	Proscillaridin	466-06-8	active antagonist	active antagonist	0.0804141	-74.2391	144203993		A	active_match	-9
NCGC00260140-01	tox21-mitotox-p1	activity	Tox21_202592	3-Methylcholanthrene	56-49-5	active antagonist	active antagonist	17.2647	-74.2114	144209790		A	inconclusive	-5.33333	possible blue (460 nm) auto fluorescent;
NCGC00255431-01	tox21-mitotox-p1	activity	Tox21_301256	6-Acetyl-1,1,2,4,4,7-hexamethyltetralin	21145-77-7	active antagonist	active antagonist	30.6379	-74.0663	144211573		A	active_match	-5.66667
NCGC00159316-02	tox21-mitotox-p1	activity	Tox21_111565	Dexamethasone valerate	33755-46-3	active antagonist	active antagonist	12.0611	-74.0616	144205118		A	active_match	-8.33333
NCGC00091643-07	tox21-mitotox-p1	activity	Tox21_113450	2-Mercaptobenzothiazole	149-30-4	active antagonist	active antagonist	26.6032	-74.0132	144207000		A	inconclusive	-4.66667
NCGC00260171-01	tox21-mitotox-p1	activity	Tox21_202623	1-Decyl-3-methylimidazolium chloride	171058-18-7	active antagonist	active antagonist	18.2313	-73.8851	144209821		A	active_match	-6.33333
NCGC00256723-01	tox21-mitotox-p1	signal	Tox21_302552	2-Propylphenol	644-35-9	active antagonist	active antagonist	44.9702	-73.8712	144212869		A	active_match	-5.66667
NCGC00258065-01	tox21-mitotox-p1	activity	Tox21_200511	C.I. Solvent Yellow 14	842-07-9	active antagonist	active antagonist	3.43413	-73.8515	144207709		A	inconclusive	-7
NCGC00254020-01	tox21-mitotox-p1	signal	Tox21_300121	2,4,6-Tris(tert-butyl)phenol	732-26-3	active antagonist	active antagonist	24.3365	-73.7917	144210441		A	active_match	-7.33333
NCGC00260645-01	tox21-mitotox-p1	signal	Tox21_203100	NTP Mix86 ER AR1 18-EQP	NOCAS_49541	active antagonist	active antagonist	24.6377	-73.7673	144210298		M	active_match	-5.66667
NCGC00260509-01	tox21-mitotox-p1	activity	Tox21_202963	9-Cyanoanthracene	1210-12-4	active antagonist	active antagonist	6.84501	-73.7203	144210161		A	inconclusive	-5.33333	blue (460 nm) auto fluorescent;
NCGC00257001-01	tox21-mitotox-p1	signal	Tox21_303299	2-Aminoanthracene	613-13-8	active antagonist	active antagonist	2.25385	-73.7148	144213616		B	active_match	-9	blue (460 nm) auto fluorescent;
NCGC00166113-01	tox21-mitotox-p1	signal	Tox21_112322	Diphenylcyclopropenone	886-38-4	active antagonist	active antagonist	25.6016	-73.6407	144205875		A	active_match	-7
NCGC00260053-01	tox21-mitotox-p1	signal	Tox21_202504	D&C Yellow 11	8003-22-3	active antagonist	active antagonist	0.412371	-73.6213	144209702		A	active_match	-9
NCGC00024885-01	tox21-mitotox-p1	activity	Tox21_110935	Olvanil	58493-49-5	active antagonist	active antagonist	13.5328	-73.6196	144204486		A	active_match	-9
NCGC00183868-01	tox21-mitotox-p1	signal	Tox21_113219	Fentiazac	18046-21-4	active antagonist	active antagonist	29.8493	-73.5244	144206770		A	active_match	-6.33333
NCGC00182055-02	tox21-mitotox-p1	signal	Tox21_113013	Bazedoxifene	198481-33-3	active antagonist	active antagonist	11.4358	-73.4452	144206564		A	active_match	-8.33333
NCGC00258542-01	tox21-mitotox-p1	viability	Tox21_200989	4-Hydroxyphenyl retinamide	65646-68-6	active antagonist	active antagonist	70.3371	-73.4071	144208187		B	active_match	-2
NCGC00255363-01	tox21-mitotox-p1	activity	Tox21_301425	Siduron	1982-49-6	active antagonist	active antagonist	41.6478	-73.3884	144211742		B	active_match	-6.66667
NCGC00256067-01	tox21-mitotox-p1	signal	Tox21_301339	3,5-Diethyl-1-phenyl-2-propyl-1,2-dihydropyridine	34562-31-7	active antagonist	active antagonist	29.4844	-73.3721	144211656		D	active_match	-7.66667
NCGC00160399-01	tox21-mitotox-p1	signal	Tox21_111788	Fentiazac	18046-21-4	active antagonist	active antagonist	28.8147	-73.3442	144205341		A	inconclusive	-5.33333
NCGC00260074-01	tox21-mitotox-p1	signal	Tox21_202525	Methylene Blue trihydrate	7220-79-3	active antagonist	active antagonist	2.08354	-73.3127	144209723		Ac	active_match	-8
NCGC00160523-01	tox21-mitotox-p1	signal	Tox21_111870	Lanatoside A	17575-20-1	active antagonist	active antagonist	0.367046	-73.2761	144205423		A	active_match	-9
NCGC00259542-01	tox21-mitotox-p1	activity	Tox21_201993	1,4-Benzenediamine	106-50-3	active antagonist	active antagonist	7.1563	-73.2718	144209191		A	active_match	-9
NCGC00257439-01	tox21-mitotox-p1	activity	Tox21_303571	3-Phenoxybenzenemethanol	13826-35-2	active antagonist	active antagonist	56.6142	-73.0588	144213876		ND	active_match	-5.66667
NCGC00024633-02	tox21-mitotox-p1	activity	Tox21_110914	AMI-193	510-74-7	active antagonist	active antagonist	5.81729	-73.0426	144204465		A	active_match	-8.33333
NCGC00258436-01	tox21-mitotox-p1	signal	Tox21_200882	5,7-Dihydroxy-4-methylcoumarin	2107-76-8	active antagonist	active antagonist	54.6489	-73.0003	144208080		A	inconclusive	-4.66667	possible blue (460 nm) auto fluorescent;
NCGC00186465-01	tox21-mitotox-p1	activity	Tox21_113368	MK-2206	1032350-13-2	active antagonist	active antagonist	17.7801	-72.9965	144206919		A	inconclusive	-5.33333	possible blue (460 nm) auto fluorescent;
NCGC00255513-01	tox21-mitotox-p1	activity	Tox21_302431	Mepronil	55814-41-0	active antagonist	active antagonist	40.8562	-72.9422	144212748		A	inconclusive	-4.66667
NCGC00254640-01	tox21-mitotox-p1	signal	Tox21_300734	C.I. Disperse Yellow 64	10319-14-9	active antagonist	active antagonist	28.3743	-72.9213	144211051		Cc	active_match	-6.66667
NCGC00182055-02	tox21-mitotox-p1	activity	Tox21_113013	Bazedoxifene	198481-33-3	active antagonist	active antagonist	11.0053	-72.887	144206564		A	active_match	-9
NCGC00254388-01	tox21-mitotox-p1	signal	Tox21_300622	o,p'-DDT	789-02-6	active antagonist	active antagonist	17.9457	-72.851	144210939		A	active_match	-8.33333
NCGC00258249-01	tox21-mitotox-p1	activity	Tox21_200695	1-Methyl-3-octylimidazolium tetrafluoroborate	244193-52-0	active antagonist	active antagonist	5.65566	-72.8046	144207893		A	active_match	-8.66667
NCGC00257998-01	tox21-mitotox-p1	signal	Tox21_200444	(9Z)-Octadec-9-enamide	301-02-0	active antagonist	active antagonist	43.2331	-72.7914	144207642		A	inconclusive	-4.66667
NCGC00095049-01	tox21-mitotox-p1	activity	Tox21_111403	Exalamide	53370-90-4	active antagonist	active antagonist	9.80846	-72.775	144204956		A	active_match	-6.66667
NCGC00258075-01	tox21-mitotox-p1	activity	Tox21_200521	2,6-Bis-(1,1-dimethylethyl)-2,5-cyclohexadiene-1,4-dione	719-22-2	active antagonist	active antagonist	18.6034	-72.749	144207719		A	active_match	-7
NCGC00258426-01	tox21-mitotox-p1	control	Tox21_200872	Dinex	131-89-5	active antagonist	active antagonist	48.4096	-72.6582	144208070		A	active_match	-4.33333
NCGC00256748-01	tox21-mitotox-p1	signal	Tox21_302642	4-Propylphenol	645-56-7	active antagonist	active antagonist	56.6142	-72.5589	144212959		ND	active_match	-6.33333
NCGC00254125-01	tox21-mitotox-p1	activity	Tox21_300011	2-tert-Butylphenol	88-18-6	active antagonist	active antagonist	40.8562	-72.5154	144210331		A	inconclusive	-4.66667
NCGC00257661-01	tox21-mitotox-p1	activity	Tox21_200107	Cyhalothrin	68085-85-8	active antagonist	active antagonist	33.621	-72.5053	144207305		A	active_match	-6.33333
NCGC00255757-01	tox21-mitotox-p1	activity	Tox21_301542	1-(6-tert-Butyl-1,1-dimethyl-2,3-dihydro-1H-inden-4-yl)ethanone	13171-00-1	active antagonist	active antagonist	38.5708	-72.4557	144211859		A	inconclusive	-4.66667
NCGC00016447-01	tox21-mitotox-p1	activity	Tox21_110442	Proscillaridin	466-06-8	active antagonist	active antagonist	0.0868291	-72.4114	144203993		A	active_match	-9
NCGC00257679-01	tox21-mitotox-p1	activity	Tox21_200125	2,6-Toluenediamine	823-40-5	active antagonist	active antagonist	15.6995	-72.4109	144207323		A	active_match	-6.66667	possible blue (460 nm) auto fluorescent;
NCGC00091950-01	tox21-mitotox-p1	activity	Tox21_111187	9-Aminoacridine, monohydrochloride, monohydrate	52417-22-8	active antagonist	active antagonist	10.1922	-72.4086	144204738		A	active_match	-7.66667	blue (460 nm) auto fluorescent;
NCGC00258833-01	tox21-mitotox-p1	activity	Tox21_201281	Linuron	330-55-2	active antagonist	active antagonist	61.3793	-72.3661	144208479		A	inconclusive	-4.66667
NCGC00253951-01	tox21-mitotox-p1	signal	Tox21_300172	Aldrin	309-00-2	active antagonist	active antagonist	22.5385	-72.362	144210492		A	active_match	-6.33333	possible blue (460 nm) auto fluorescent;
NCGC00257465-01	tox21-mitotox-p1	activity	Tox21_303376	Resveratrol	501-36-0	active antagonist	active antagonist	1.29199	-72.3214	144213690		A	inconclusive	-6.66667
NCGC00253969-01	tox21-mitotox-p1	signal	Tox21_300208	CP-457920	220860-50-4	active antagonist	active antagonist	21.6899	-72.309	144210528		A	active_match	-6.66667
NCGC00254993-01	tox21-mitotox-p1	activity	Tox21_301093	Fenamidone	161326-34-7	active antagonist	active antagonist	43.2771	-72.2914	144211410		B	active_match	-5.66667
NCGC00160442-01	tox21-mitotox-p1	activity	Tox21_111813	Metochalcone	18493-30-6	active antagonist	active antagonist	18.1808	-72.1552	144205366		I	inconclusive	-4.66667	possible blue (460 nm) auto fluorescent;
NCGC00254608-01	tox21-mitotox-p1	activity	Tox21_300700	Chlorpyrifos-methyl	5598-13-0	active antagonist	active antagonist	54.4273	-72.1468	144211017		Ac	inconclusive	-4.66667
NCGC00257170-01	tox21-mitotox-p1	signal	Tox21_303278	2-(Morpholin-4-yldithio)-1,3-benzothiazole	95-32-9	active antagonist	active antagonist	35.7211	-72.1075	144213595		B	active_match	-6.33333
NCGC00258715-01	tox21-mitotox-p1	signal	Tox21_201163	Bis(4-hydroxyphenyl)methane	620-92-8	active antagonist	active antagonist	69.148	-72.1018	144208361		A	active_match	-2
NCGC00167582-01	tox21-mitotox-p1	activity	Tox21_112574	Benzylhexadecyldimethylammonium chloride	122-18-9	active antagonist	active antagonist	6.52711	-72.0613	144206127		A	active_match	-9
NCGC00160603-01	tox21-mitotox-p1	activity	Tox21_113556	4-Styrylpyridine	103-31-1	active antagonist	active antagonist	16.1535	-71.9734	144207105		A	active_match	-6.66667
NCGC00164139-02	tox21-mitotox-p1	activity	Tox21_112086	Octrizole	3147-75-9	active antagonist	active antagonist	12.5873	-71.9217	144205639		A	active_match	-6
NCGC00091655-02	tox21-mitotox-p1	signal	Tox21_111159	4-(2-Methylbutan-2-yl)phenol	80-46-6	active antagonist	active antagonist	27.644	-71.8857	144204710		A	active_match	-5.66667
NCGC00260468-01	tox21-mitotox-p1	activity	Tox21_202922	Podofilox	518-28-5	active antagonist	active antagonist	0.102522	-71.8849	144210120		A	inconclusive	-6
NCGC00163886-03	tox21-mitotox-p1	activity	Tox21_113425	Fenchlorphos	299-84-3	active antagonist	active antagonist	26.6032	-71.868	144206975		ND	inconclusive	-4.66667	possible blue (460 nm) auto fluorescent;
NCGC00254391-01	tox21-mitotox-p1	signal	Tox21_300471	AVE8488	NOCAS_47349	active antagonist	active antagonist	17.2228	-71.8649	144210789		A	active_match	-9	possible blue (460 nm) auto fluorescent;
NCGC00259862-01	tox21-mitotox-p1	activity	Tox21_202313	4-Nitro-1,2-phenylenediamine	99-56-9	active antagonist	active antagonist	30.6067	-71.8496	144209511		A	active_match	-5
NCGC00260646-01	tox21-mitotox-p1	activity	Tox21_203101	NTP Mix87 ER AR1 18-EQC	NOCAS_49542	active antagonist	active antagonist	25.1151	-71.809	144210299		M	inconclusive	-4.66667
NCGC00164568-01	tox21-mitotox-p1	activity	Tox21_112197	Montelukast sodium	151767-02-1	active antagonist	active antagonist	32.713	-71.7911	144205750		A	active_match	-2
NCGC00256285-01	tox21-mitotox-p1	activity	Tox21_301694	2-Ethylanthracene-9,10-dione	84-51-5	active antagonist	active antagonist	13.6854	-71.753	144212011		A	active_match	-7
NCGC00255519-01	tox21-mitotox-p1	activity	Tox21_301347	Tolclofos-methyl	57018-04-9	active antagonist	active antagonist	30.6379	-71.7515	144211664		A	active_match	-5.66667
NCGC00160603-01	tox21-mitotox-p1	signal	Tox21_113556	4-Styrylpyridine	103-31-1	active antagonist	active antagonist	14.3968	-71.7267	144207105		A	active_match	-5.66667
NCGC00258925-01	tox21-mitotox-p1	activity	Tox21_201374	Resveratrol	501-36-0	active antagonist	active antagonist	1.38108	-71.7021	144208572		A	active_match	-9
NCGC00260037-01	tox21-mitotox-p1	activity	Tox21_202488	Benzethonium chloride	121-54-0	active antagonist	active antagonist	12.6614	-71.6378	144209686		A	active_match	-9
NCGC00160664-01	tox21-mitotox-p1	signal	Tox21_111969	Nitroxoline	4008-48-4	active antagonist	active antagonist	9.21978	-71.5466	144205522		A	active_match	-9
NCGC00257438-01	tox21-mitotox-p1	activity	Tox21_303559	Exifone	52479-85-3	active antagonist	active antagonist	38.5708	-71.5216	144213864		A	active_match	-6.66667	possible blue (460 nm) auto fluorescent;
NCGC00164283-01	tox21-mitotox-p1	activity	Tox21_112096	Hexadecyltrimethylammonium bromide	57-09-0	active antagonist	active antagonist	12.8312	-71.5175	144205649		A	active_match	-7
NCGC00257467-01	tox21-mitotox-p1	activity	Tox21_303403	2,6-Diaminopyridine	141-86-6	active antagonist	active antagonist	41.6478	-71.51	144213714		ND	active_match	-5.66667	blue (460 nm) auto fluorescent;
NCGC00256438-01	tox21-mitotox-p1	signal	Tox21_302870	1,4-Bis[2-(3,5-dichloropyridyloxy)]benzene	76150-91-9	active antagonist	active antagonist	50.4574	-71.4871	144213187		A	active_match	-5.66667
NCGC00259793-01	tox21-mitotox-p1	activity	Tox21_202244	2,2'-Dichlorobiphenyl	13029-08-8	active antagonist	active antagonist	31.0927	-71.4564	144209442		A	active_match	-7
NCGC00159428-02	tox21-mitotox-p1	activity	Tox21_111659	Digitoxin	71-63-6	active antagonist	active antagonist	0.167855	-71.4481	144205212		A	active_match	-9	possible blue (460 nm) auto fluorescent;
NCGC00257679-01	tox21-mitotox-p1	signal	Tox21_200125	2,6-Toluenediamine	823-40-5	active antagonist	active antagonist	20.5377	-71.2967	144207323		A	active_match	-6.66667	possible blue (460 nm) auto fluorescent;
NCGC00257827-01	tox21-mitotox-p1	activity	Tox21_200273	p-Benzoquinone dioxime	105-11-3	active antagonist	active antagonist	43.305	-71.263	144207471		A	active_match	-5.66667
NCGC00259304-01	tox21-mitotox-p1	activity	Tox21_201755	3'-Methyl-4-dimethylaminoazobenzene	55-80-1	active antagonist	active antagonist	29.4199	-71.2086	144208953		A	inconclusive	-6.66667
NCGC00181143-01	tox21-mitotox-p1	signal	Tox21_112749	Fluorosalan	1050591	active antagonist	active antagonist	0.280578	-71.0018	144206302		A	active_match	-9	blue (460 nm) auto fluorescent;
NCGC00017291-05	tox21-mitotox-p1	signal	Tox21_110813	Riboflavin	83-88-5	active antagonist	active antagonist	4.21632	-70.9076	144204364		B	active_match	-9	blue (460 nm) auto fluorescent;
NCGC00160507-01	tox21-mitotox-p1	signal	Tox21_113117	Lanatoside B	17575-21-2	active antagonist	active antagonist	1.01922	-70.8649	144206668		A	active_match	-8.66667
NCGC00168746-01	tox21-mitotox-p1	activity	Tox21_112625	Methyldigoxin	30685-43-9	active antagonist	active antagonist	0.732353	-70.7557	144206178		A	active_match	-9
NCGC00162178-02	tox21-mitotox-p1	signal	Tox21_113517	Fiduxosin hydrochloride	208993-54-8	active antagonist	active antagonist	13.8548	-70.7223	144207066		A	active_match	-7
NCGC00095190-01	tox21-mitotox-p1	signal	Tox21_111479	Irinotecan hydrochloride	100286-90-6	active antagonist	active antagonist	11.4358	-70.7021	144205032		A	active_match	-6.33333	blue (460 nm) auto fluorescent;
NCGC00259387-01	tox21-mitotox-p1	activity	Tox21_201838	Fenvalerate	51630-58-1	active antagonist	active antagonist	33.5536	-70.6956	144209036		A	active_match	-6.33333
NCGC00016876-01	tox21-mitotox-p1	activity	Tox21_110659	Albendazole	54965-21-8	active antagonist	active antagonist	6.38752	-70.6378	144204210		A	active_match	-7.33333
NCGC00257467-01	tox21-mitotox-p1	signal	Tox21_303403	2,6-Diaminopyridine	141-86-6	active antagonist	active antagonist	28.924	-70.5223	144213714		ND	active_match	-5.33333	blue (460 nm) auto fluorescent;
NCGC00259473-01	tox21-mitotox-p1	signal	Tox21_201924	Nitrofurantoin	67-20-9	active antagonist	active antagonist	20.7885	-70.4603	144209122		A	active_match	-7.33333
NCGC00254629-01	tox21-mitotox-p1	signal	Tox21_300723	Indoxacarb	173584-44-6	active antagonist	active antagonist	10.1109	-70.4449	144211040		A	active_match	-8
NCGC00257817-01	tox21-mitotox-p1	activity	Tox21_200263	Zinc diethyldithiocarbamate	14324-55-1	active antagonist	active antagonist	5.8291	-70.4325	144207461		ND	active_match	-8.33333
NCGC00182976-01	tox21-mitotox-p1	signal	Tox21_113218	Fentiazac	18046-21-4	active antagonist	active antagonist	25.1151	-70.4319	144206769		A	inconclusive	-4.66667
NCGC00259731-01	tox21-mitotox-p1	activity	Tox21_202182	Warfarin	81-81-2	active antagonist	active antagonist	59.0684	-70.4133	144209380		A	active_match	-5	possible blue (460 nm) auto fluorescent;
NCGC00256438-01	tox21-mitotox-p1	activity	Tox21_302870	1,4-Bis[2-(3,5-dichloropyridyloxy)]benzene	76150-91-9	active antagonist	active antagonist	52.4314	-70.3939	144213187		A	active_match	-5
NCGC00016806-01	tox21-mitotox-p1	activity	Tox21_110620	Mebendazole	31431-39-7	active antagonist	active antagonist	2.44718	-70.336	144204171		A	active_match	-9
NCGC00181104-01	tox21-mitotox-p1	signal	Tox21_112720	Dithiazanine iodide	514-73-8	active antagonist	active antagonist	0.0761005	-70.2258	144206273		B	active_match	-9
NCGC00016247-01	tox21-mitotox-p1	signal	Tox21_110326	Cantharidin	56-25-7	active antagonist	active antagonist	0.142999	-70.1907	144203877		ND	active_match	-9
NCGC00091950-01	tox21-mitotox-p1	signal	Tox21_111187	9-Aminoacridine, monohydrochloride, monohydrate	52417-22-8	active antagonist	active antagonist	8.41267	-70.1871	144204738		A	active_match	-8.33333	blue (460 nm) auto fluorescent;
NCGC00257661-01	tox21-mitotox-p1	signal	Tox21_200107	Cyhalothrin	68085-85-8	active antagonist	active antagonist	39.1992	-70.1087	144207305		A	active_match	-6.33333
NCGC00257996-01	tox21-mitotox-p1	activity	Tox21_200442	2,6-Di-tert-butylphenol	128-39-2	active antagonist	active antagonist	26.6963	-70.0243	144207640		A	active_match	-5.66667	possible blue (460 nm) auto fluorescent;
NCGC00257624-01	tox21-mitotox-p1	signal	Tox21_200070	2-Bromo-4,6-dinitroaniline	1817-73-8	active antagonist	active antagonist	19.5476	-69.9949	144207268		A	active_match	-7
NCGC00167481-01	tox21-mitotox-p1	activity	Tox21_112485	Aclarubicin hydrochloride	75443-99-1	active antagonist	active antagonist	3.14814	-69.97	144206038		C	active_match	-8.33333
NCGC00256067-01	tox21-mitotox-p1	activity	Tox21_301339	3,5-Diethyl-1-phenyl-2-propyl-1,2-dihydropyridine	34562-31-7	active antagonist	active antagonist	61.1306	-69.9627	144211656		D	inconclusive	-4.66667
NCGC00091112-02	tox21-mitotox-p1	control	Tox21_111084	Gentian Violet	548-62-9	active antagonist	active antagonist	11.17	-69.9286	144204635		A	active_match	-7
NCGC00167442-01	tox21-mitotox-p1	activity	Tox21_112446	Tamsulosin hydrochloride	106463-17-6	active antagonist	active antagonist	27.2028	-69.9008	144205999		A	inconclusive	-4.66667
NCGC00260529-01	tox21-mitotox-p1	signal	Tox21_202984	4-Chloro-1,2-diaminobenzene	95-83-0	active antagonist	active antagonist	6.86338	-69.8751	144210182		C	active_match	-9	blue (460 nm) auto fluorescent;
NCGC00260495-01	tox21-mitotox-p1	activity	Tox21_202949	Anthrone	90-44-8	active antagonist	active antagonist	21.8444	-69.8583	144210147		ND	active_match	-7
NCGC00167524-01	tox21-mitotox-p1	signal	Tox21_112521	Amorolfine	78613-35-1	active antagonist	active antagonist	22.8883	-69.8581	144206074		A	inconclusive	-4.66667
NCGC00160481-01	tox21-mitotox-p1	activity	Tox21_111843	Tioxidazole	61570-90-9	active antagonist	active antagonist	7.4978	-69.8235	144205396		A	active_match	-7
NCGC00091650-03	tox21-mitotox-p1	activity	Tox21_400036	2-Amino-5-nitrophenol	121-88-0	active antagonist	active antagonist	27.396	-69.8142	144213997		A	active_match	-5.5
NCGC00255351-01	tox21-mitotox-p1	activity	Tox21_302087	Methylene blue	61-73-4	active antagonist	active antagonist	2.25385	-69.811	144212404		A	active_match	-8.66667
NCGC00257624-01	tox21-mitotox-p1	activity	Tox21_200070	2-Bromo-4,6-dinitroaniline	1817-73-8	active antagonist	active antagonist	20.3124	-69.7589	144207268		A	active_match	-7
NCGC00183867-01	tox21-mitotox-p1	signal	Tox21_113216	Aloin	8015-61-0	active antagonist	active antagonist	33.4915	-69.7419	144206767		F	active_match	-2
NCGC00257689-01	tox21-mitotox-p1	signal	Tox21_200135	1-Methyl-3-octylimidazolium chloride	64697-40-1	active antagonist	active antagonist	19.1937	-69.7029	144207333		A	active_match	-7
NCGC00258304-01	tox21-mitotox-p1	viability	Tox21_200750	Trihexyltetradecylphosphonium hexafluorophosphate	374683-44-0	active antagonist	active antagonist	60.9441	-69.6902	144207948		A	active_match	-2
NCGC00159316-02	tox21-mitotox-p1	signal	Tox21_111565	Dexamethasone valerate	33755-46-3	active antagonist	active antagonist	12.533	-69.6041	144205118		A	active_match	-8.33333
NCGC00181350-02	tox21-mitotox-p1	signal	Tox21_113631	Vatalanib dihydrochloride	212141-51-0	active antagonist	active antagonist	26.6032	-69.5736	144207180		C	active_match	-5.66667
NCGC00257799-01	tox21-mitotox-p1	activity	Tox21_200245	Fluvalinate	69409-94-5	active antagonist	active antagonist	43.6294	-69.5622	144207443		A	active_match	-6.33333
NCGC00091650-03	tox21-mitotox-p1	signal	Tox21_400036	2-Amino-5-nitrophenol	121-88-0	active antagonist	active antagonist	28.8262	-69.5613	144213997		A	active_match	-5.11905
NCGC00259702-01	tox21-mitotox-p1	activity	Tox21_202153	Phenazopyridine hydrochloride	136-40-3	active antagonist	active antagonist	13.2372	-69.5445	144209351		A	active_match	-5.66667	possible blue (460 nm) auto fluorescent;
NCGC00091080-03	tox21-mitotox-p1	activity	Tox21_400002	Fenaminosulf	140-56-7	active antagonist	active antagonist	12.6011	-69.508	144213963		A	active_match	-6.97778	possible blue (460 nm) auto fluorescent;
NCGC00182706-01	tox21-mitotox-p1	activity	Tox21_112987	Paricalcitol	131918-61-1	active antagonist	active antagonist	8.91116	-69.4948	144206540		ND	active_match	-4.66667
NCGC00260390-01	tox21-mitotox-p1	activity	Tox21_202844	2-Nitro-4-thiocyanoaniline	54029-45-7	active antagonist	active antagonist	52.7515	-69.4723	144210042		A	active_match	-5.66667
NCGC00257671-01	tox21-mitotox-p1	activity	Tox21_200117	N-Phenyl-1,4-benzenediamine hydrochloride	2198-59-6	active antagonist	active antagonist	5.81716	-69.4601	144207315		A	active_match	-7
NCGC00255317-01	tox21-mitotox-p1	activity	Tox21_302416	HC Red 3	354656	active antagonist	active antagonist	20.0875	-69.4391	144212733		A	active_match	-8
NCGC00184999-01	tox21-mitotox-p1	activity	Tox21_113625	Sultopride hydrochloride	23694-17-9	active antagonist	active antagonist	32.2305	-69.3549	144207174		A	active_match	-2
NCGC00159337-02	tox21-mitotox-p1	viability	Tox21_111582	Efavirenz	154598-52-4	active antagonist	active antagonist	26.6032	-69.3338	144205135		A	active_match	-5.66667
NCGC00258011-01	tox21-mitotox-p1	activity	Tox21_200457	2,3-Diaminotoluene	2687-25-4	active antagonist	active antagonist	23.5221	-69.3226	144207655		A	active_match	-7.66667
NCGC00257434-01	tox21-mitotox-p1	signal	Tox21_303492	Tetrac	67-30-1	active antagonist	active antagonist	45.7878	-69.3226	144213801		ND	active_match	-2
NCGC00166120-01	tox21-mitotox-p1	activity	Tox21_112326	Ethylhexadecyldimethylammonium bromide	124-03-8	active antagonist	active antagonist	8.53861	-69.3112	144205879		A	active_match	-8.33333
NCGC00257689-01	tox21-mitotox-p1	activity	Tox21_200135	1-Methyl-3-octylimidazolium chloride	64697-40-1	active antagonist	active antagonist	19.9446	-69.2935	144207333		A	active_match	-7
NCGC00259258-01	tox21-mitotox-p1	viability	Tox21_201709	Captafol	191906	active antagonist	active antagonist	74.5889	-69.2376	144208907		Cc	active_match	-2
NCGC00257320-01	tox21-mitotox-p1	signal	Tox21_303528	1,1':3',1''-Terphenyl	33763	active antagonist	active antagonist	32.4533	-69.227	144213835		ND	inconclusive	-6
NCGC00160407-01	tox21-mitotox-p1	signal	Tox21_111792	Lornoxicam	70374-39-9	active antagonist	active antagonist	11.8832	-69.2034	144205345		A	active_match	-9
NCGC00164034-01	tox21-mitotox-p1	signal	Tox21_112078	Triclocarban	101-20-2	active antagonist	active antagonist	0.211317	-69.1652	144205631		A	inconclusive	-5
NCGC00255828-01	tox21-mitotox-p1	activity	Tox21_301332	Methfuroxam	28730-17-8	active antagonist	active antagonist	25.7785	-69.1592	144211649		A	inconclusive	-4.66667
NCGC00254547-01	tox21-mitotox-p1	activity	Tox21_300602	Nitrofurantoin	67-20-9	active antagonist	active antagonist	30.6379	-69.0893	144210919		A	active_match	-8	possible blue (460 nm) auto fluorescent;
NCGC00257670-01	tox21-mitotox-p1	signal	Tox21_200116	Dibutyltin diacetate	1067-33-0	active antagonist	active antagonist	18.067	-69.0352	144207314		Fns	active_match	-6.66667
NCGC00259576-01	tox21-mitotox-p1	viability	Tox21_202027	2,2',5,5'-Tetrachlorobenzidine	15721-02-5	active antagonist	active antagonist	51.3827	-68.9477	144209225		A	inconclusive	-4.66667
NCGC00257337-01	tox21-mitotox-p1	signal	Tox21_303542	2-Pentylfuran	3777-69-3	active antagonist	active antagonist	39.8336	-68.8556	144213848		ND	inconclusive	-4.66667	possible blue (460 nm) auto fluorescent;
NCGC00160523-01	tox21-mitotox-p1	activity	Tox21_111870	Lanatoside A	17575-20-1	active antagonist	active antagonist	0.427944	-68.8525	144205423		A	active_match	-9
NCGC00016360-01	tox21-mitotox-p1	activity	Tox21_110396	4-(Benzyloxyl)phenol	103-16-2	active antagonist	active antagonist	10.9311	-68.7799	144203947		A	active_match	-5.66667
NCGC00254404-01	tox21-mitotox-p1	signal	Tox21_300503	Ziram	137-30-4	active antagonist	active antagonist	1.67855	-68.7789	144210821		ND	active_match	-7.66667
NCGC00160475-01	tox21-mitotox-p1	activity	Tox21_111839	Norletimol	886-08-8	active antagonist	active antagonist	23.7101	-68.6803	144205392		F	active_match	-5.33333
NCGC00255249-01	tox21-mitotox-p1	activity	Tox21_302412	Tomelukast	88107-10-2	active antagonist	active antagonist	71.273	-68.6639	144212729		A	active_match	-2
NCGC00160442-01	tox21-mitotox-p1	signal	Tox21_111813	Metochalcone	18493-30-6	active antagonist	active antagonist	18.1808	-68.6389	144205366		I	inconclusive	-4.66667	possible blue (460 nm) auto fluorescent;
NCGC00259802-01	tox21-mitotox-p1	control	Tox21_202253	Diazoaminobenzene	136-35-6	active antagonist	active antagonist	60.8689	-68.6254	144209451		ND	active_match	-5
NCGC00259253-01	tox21-mitotox-p1	activity	Tox21_201704	4-Chlorophenol	106-48-9	active antagonist	active antagonist	60.1993	-68.6071	144208902		A	inconclusive	-4.66667
NCGC00016806-01	tox21-mitotox-p1	signal	Tox21_110620	Mebendazole	31431-39-7	active antagonist	active antagonist	2.35504	-68.5763	144204171		A	active_match	-9
NCGC00260170-01	tox21-mitotox-p1	signal	Tox21_202622	1-Decyl-3-methylimidazolium bromide	188589-32-4	active antagonist	active antagonist	13.7272	-68.5733	144209820		A	inconclusive	-5.33333	possible blue (460 nm) auto fluorescent;
NCGC00257923-01	tox21-mitotox-p1	activity	Tox21_200369	N,N'-Diethylcarbanilide	85-98-3	active antagonist	active antagonist	21.6899	-68.5665	144207567		A	active_match	-2
NCGC00257330-01	tox21-mitotox-p1	activity	Tox21_303423	lambda-Cyhalothrin	91465-08-6	active antagonist	active antagonist	24.3473	-68.357	144213734		A	active_match	-5.66667
NCGC00259873-01	tox21-mitotox-p1	viability	Tox21_202324	(1,1,3,3-Tetramethylbutyl)phenol	27193-28-8	active antagonist	active antagonist	24.4603	-68.3377	144209522		A	active_match	-6.33333
NCGC00257961-01	tox21-mitotox-p1	activity	Tox21_200407	Selenious acid	7783-00-8	active antagonist	active antagonist	15.9723	-68.3126	144207605		Fns	active_match	-7
NCGC00256483-01	tox21-mitotox-p1	activity	Tox21_302957	Fenvalerate	51630-58-1	active antagonist	active antagonist	30.6379	-68.2819	144213274		ND	active_match	-7
NCGC00160553-01	tox21-mitotox-p1	signal	Tox21_111893	Diphacinone	82-66-6	active antagonist	active antagonist	25.9849	-68.234	144205446		Fns	active_match	-6.33333	possible blue (460 nm) auto fluorescent;
NCGC00258540-01	tox21-mitotox-p1	activity	Tox21_200987	5alpha-Dihydrotestosterone	521-18-6	active antagonist	active antagonist	29.1249	-67.9638	144208185		A	active_match	-7.33333
NCGC00167982-01	tox21-mitotox-p1	activity	Tox21_112602	Pirarubicin	72496-41-4	active antagonist	active antagonist	0.604487	-67.7389	144206155		D	active_match	-8	possible blue (460 nm) auto fluorescent; possible red (590 nm) auto fluorescent
NCGC00258146-01	tox21-mitotox-p1	activity	Tox21_200592	1-Decyl-3-methylimidazolium tetrafluoroborate	244193-56-4	active antagonist	active antagonist	3.87277	-67.7198	144207790		ND	active_match	-7.66667
NCGC00256465-01	tox21-mitotox-p1	activity	Tox21_303009	Deltamethrin	52918-63-5	active antagonist	active antagonist	44.9702	-67.6864	144213326		ND	active_match	-5
NCGC00257799-01	tox21-mitotox-p1	signal	Tox21_200245	Fluvalinate	69409-94-5	active antagonist	active antagonist	37.4208	-67.6213	144207443		A	active_match	-7
NCGC00160507-01	tox21-mitotox-p1	activity	Tox21_113117	Lanatoside B	17575-21-2	active antagonist	active antagonist	1.10053	-67.548	144206668		A	active_match	-8.66667
NCGC00182712-01	tox21-mitotox-p1	signal	Tox21_113027	Noristerat	3836-23-5	active antagonist	active antagonist	8.7418	-67.5329	144206578		A	active_match	-7
NCGC00254373-01	tox21-mitotox-p1	signal	Tox21_300613	Endrin	72-20-8	active antagonist	active antagonist	23.3964	-67.5213	144210930		A	active_match	-7.66667
NCGC00254917-01	tox21-mitotox-p1	activity	Tox21_301015	Barium chloride	10361-37-2	active antagonist	active antagonist	16.5803	-67.5072	144211332		ND	active_match	-7.33333
NCGC00254067-01	tox21-mitotox-p1	activity	Tox21_300091	2,6-Di-tert-butylphenol	128-39-2	active antagonist	active antagonist	15.3553	-67.507	144210411		A	active_match	-7.33333
NCGC00181107-01	tox21-mitotox-p1	signal	Tox21_112721	Arotinolol hydrochloride	68377-91-3	active antagonist	active antagonist	17.0368	-67.4845	144206274		A	active_match	-7.66667
NCGC00254957-01	tox21-mitotox-p1	activity	Tox21_301055	2,6-Di-tert-butyl-4-methoxyphenol	489-01-0	active antagonist	active antagonist	25.7785	-67.3532	144211372		A	inconclusive	-5.66667
NCGC00181772-01	tox21-mitotox-p1	signal	Tox21_113010	Barnidipine hydrochloride	104757-53-1	active antagonist	active antagonist	33.4915	-67.3319	144206561		A	active_match	-2
NCGC00258516-01	tox21-mitotox-p1	activity	Tox21_200963	Dehydroepiandrosterone acetate	853-23-6	active antagonist	active antagonist	61.1306	-67.2435	144208161		A	active_match	-5
NCGC00016247-01	tox21-mitotox-p1	activity	Tox21_110326	Cantharidin	56-25-7	active antagonist	active antagonist	0.154406	-67.2342	144203877		ND	active_match	-9
NCGC00254213-01	tox21-mitotox-p1	signal	Tox21_300103	4-tert-Butylphenol	98-54-4	active antagonist	active antagonist	30.6379	-67.2139	144210423		A	inconclusive	-4.66667
NCGC00168746-01	tox21-mitotox-p1	signal	Tox21_112625	Methyldigoxin	30685-43-9	active antagonist	active antagonist	0.559827	-67.1919	144206178		A	active_match	-9
NCGC00259387-01	tox21-mitotox-p1	signal	Tox21_201838	Fenvalerate	51630-58-1	active antagonist	active antagonist	24.6834	-67.0808	144209036		A	inconclusive	-5.33333
NCGC00260200-01	tox21-mitotox-p1	activity	Tox21_202652	1-Methyl-3-octadecylimidazolium hexafluorophosphate	219947-96-3	active antagonist	active antagonist	13.0899	-67.0723	144209850		A	active_match	-8.66667
[truncated: 631 more rows]
